# Supplementary material for: Widespread distribution of prophage-encoded virulence factors in marine Vibrio communities
Source: Sci Rep. 2018 Jul 2;8:9973. doi: 10.1038/s41598-018-28326-9 (PMC6028584; doi:10.1038/s41598-018-28326-9)
Supplement: Supplementary file 1 — Supplementary 1 [file 41598_2018_28326_MOESM1_ESM.xlsx]

## Sheet: Vibrio cholerae
		Widespread distribution of prophage-encoded virulence factors in marine Vibrio communities
		Daniel Castillo1, Kathryn Kauffman2, Fatima Hussain2, Panos Kalatzis1, Nanna Rørbo1, Martin Polz2, Mathias Middelboe1*
		1. Marine Biological Section, University of Copenhagen, Strandpromenaden 5, DK-3000, Helsingør, Denmark.
2.	Department of Civil and Environmental Engineering, Massachusetts Institute of Technology, 77 Massachusetts Avenue, Cambridge, MA, 02139, USA.
Table 1S	Genomic features of Vibrio strains and Inoviruses used in this study
Vibrio species	Strain	Origin	Feature	Year isolation	Accession number	N° contigs	N50	Complete zot-encoding prophage	CTX prophage-type
V. cholerae	N16961	Bangladesh	Clinical sample	1971	NC_002505.1/NC_002506.1	Complete	Complete	Yes	Yes
	O395	South Asia	Clinical sample	1965	NC_009456.1/NC_009457.1	Complete	Complete	Yes	Yes
	M66-2	Vietnam	Cholera outbreak	1937	NC_012578.1/NC_012580.1	Complete	Complete
	O395	Unknown	Clinical sample	Unknown	NC_012582.1/NC_012583.1	Complete	Complete	Yes	Yes
	MJ-1236	Bangladesh	Clinical sample	1994	NC_012668.1/NC_012669.1	Complete	Complete	Yes	Yes
	2010EL-1786	Haiti	Cholera patient stool sample	2010	NC_016445.1/NC_016446.1	Complete	Complete	Yes	Yes
	LMA3984-4	Brazil: urban Amazonia	Water of Tucunduba creek	2007	NC_017270.1/ NC_017269.1	Complete	Complete
	IEC224	Brazil: Belem	Stool human	1994	NC_016944.1/NC_016945.1	Complete	Complete	Yes	Yes
	H1	Haiti	Stool human	2010	AKGH01000001.1/AKGH01000002.1	2	3,041,360	Yes	Yes
	2012EL-2176	Haiti	Human	2012	NZ_CP007634.1/NZ_CP007635.1	Complete	Complete	Yes	Yes
	MS6	Thailand-Myanmar	Human	2008	NZ_AP014524.1/NZ_AP014525.1	Complete	Complete	Yes	Yes
	FJ147	China: Fujian	Cholera patient stool sample	2005	NZ_CP009042.1/NZ_CP009041.1	Complete	Complete	Yes	Yes
	1154-74	India	Diarrhea	1974	NZ_CP010811.1/CP010811.1	Complete	Complete	Yes	No
	10432-62	Philippines	Diarrhea	1962	NZ_CP010812.1/CP010812.1	Complete	Complete
	TSY216	Thailand	Cholera patient stool sample	2010	CP007653.1/CP007654.1	Complete	Complete	Yes	Yes
	KW3	Unknown	Unknown	Unknown	CP006947.1/CP006948.1	Complete	Complete	Yes	Yes
	Inaba G4222	South Africa: Gauteng	Cholera patient stool sample	2001	CM001785.1/CM001786.1	Complete	Complete
	I-1471	Russia: Altay Territory	Water	2011	CM003111.1/CM003112.1	Complete	Complete
	I-1300	Russia: Yuzhno-Sakhalinsk	Clinical sample	1999	CM003192.1/CM003193.1	Complete	Complete	Yes	Yes
	YN2011004	China: Yunnan province, Dehong	Not applicable	2011	LBBP00000000	64	246.265	Yes	Yes
	YN97083	China: Yunnan province	Not applicable	1997	LBBQ00000000.1	74	227.954	Yes	Yes
	YN89004	China: Yunnan province	Not applicable	1989	LBBR00000000.1	80	177.58	Yes	Yes
	YN98296	China: Yunnan province	Not applicable	1998	LBBS00000000.1	67	178.071	Yes	No
	MO10	India: Madras	Cholera outbreak	1992	AAKF00000000.3	84	178.794	Yes	Yes
	RC385	USA: Chesapeake Bay	Water sample	Unknown	AAKH00000000.3	97	93.033
	V51	USA	Not applicable	1987	AAKI00000000.3	143	98.101	Yes	Yes
	AM-19226	Bangladesh	Clinical sample	2001	AATY00000000.2	62	220.219	Yes	No
	MAK 757	Celebes Islands	Not applicable	1937	AAUS00000000.2	43	227.382	Yes	Yes
	NCTC 8457	Saudi Arabia	Clinical sample	1910	AAWD00000000.1	90	93.136	Yes	No
	B33	Mozambique: Beira	Clinical sample	2004	AAWE00000000.1	69	125.341	Yes	Yes
	MZO-2	Bangladesh	Clinical sample	2001	MIKJ00000000.1	157	247.875	Yes	No
	623-39	Bangladesh	Not applicable	2002	AAWG00000000.2	80	225.542	Yes	No
	V52	Sudan	Clinical sample	1968	AAKJ00000000.3	111	128.301
	1587	Peru: Lima	Clinical sample	1994	AAUR00000000.2	114	210.601
	2740-80	US Gulf Coast	Not applicable	1980	CP016324.1/CP016325.1	Complete	Complete
	MZO-3	Bangladesh	Clinical sample	2001	AAUU00000000.2	77	216.755	Yes	No
	HC-40A1	Haiti: Arcahaie	Clinical sample	2010	AFOK00000000.1	194	53.277	Yes	Yes
	HC-48A1	Haiti: Port-au-Prince	Not applicable	2010	AFOL00000000.1	199	60.896	Yes	Yes
	HC-70A1	Haiti: Montrouis	Not applicable	2010	AFON00000000.1	187	102.437	Yes	Yes
	HE-09	Haiti: Cange	Not applicable	2010	AFOP00000000.1	193	101.274
	HFU-02	Haiti: Saint-Marc	Not applicable	2010	AFOS00000000.1	144	134.216	Yes	Yes
	HC-02A1	Haiti: Saint-Marc	Not applicable	2010	AFOT00000000.1	168	82.607	Yes	No
	BJG-01	US Gulf Coast	Not applicable	Unknown	AFOU00000000.1	200	33.134
	HC-38A1	Haiti: Croix-des-Bouquetes	Not applicable	2010	AFOV00000000.1	138	130.397	Yes	Yes
	HC-48B2	Haiti: Port-au-Prince	Stool human	2010	AGUR00000000.1	200	50.527	Yes	Yes
	HC-33A2	Haiti: Port-au-Prince	Stool human	2010	AGUP00000000.1	104	114.397	Yes	Yes
	HC-32A1	Haiti: Port-au-Prince	Stool human	2010	AGUO00000000.1	114	129.21	Yes	Yes
	HC-22A1	Haiti: Saint-Marc	Stool human	2010	AGUL00000000.1	123	157.729	Yes	Yes
	HC-21A1	Haiti: Saint-Marc	Stool human	2010	AGUK00000000.1	133	126.837	Yes	Yes
	HC-19A1	Haiti: Saint-Marc	Stool human	2010	AGUJ00000000.1	133	97.871	Yes	Yes
	HC-42A1	Haiti	Stool human	2010	ALDO00000000.1	201	52.139	Yes	Yes
	HC-56A2	Haiti	Stool human	2010	ALDX00000000.1	226	50.793	Yes	Yes
	HC-57A2	Haiti	Stool human	2010	ALDZ00000000.1	222	48.844	Yes	Yes
	CP1030(3)	Mexico	Stool human	2008	ALCZ00000000.1	235	57.924	Yes	Yes
	CP1047(20)	Peru	Stool human	1995	ALDI00000000.1	203	72.127	Yes	Yes
	HC-47A1	Haiti	Stool human	2010	ALDR00000000.1	232	37.804	Yes	Yes
	HC-41A1	Haiti	Stool human	2010	ALDN00000000.1	274	37.646	Yes	Yes
	HC-39A1	Haiti	Stool human	2010	ALDM00000000.1	203	55.548	Yes	Yes
	HC-50A1	Haiti	Stool human	2010	ALDS00000000.1	254	40.001	Yes	No
	HC-52A1	Haiti	Stool human	2010	ALDU00000000.1	271	41.174	Yes	No
	HC-55A1	Haiti	Stool human	2010	ALDV00000000.1	243	51.745	Yes	No
	HC-56A1	Haiti	Stool human	2010	ALDW00000000.1	217	61.331	Yes	No
	CP1037(10)	Mexico	Stool human	2003	ALDB00000000.1	175	60.567	Yes	No
	CP1040(13)	Zambia	Stool human	2004	ALDD00000000.1	226	47.614	Yes	Yes
	HC-57A1	Haiti	Stool human	2010	ALDY00000000.1	237	56.251	Yes	No
	CP1044(17)	Peru	Stool human	1991	ALDG00000000.1	247	54.916	Yes	Yes
	CP1050(23)	Bangladesh	Stool human	2010	ALDK00000000.1	251	40.341	Yes	Yes
	HE-16	Haiti: Gray water, external clinic	Water sample	2010	ALEB00000000.1	296	62.057
	HC-51A1	Haiti	Stool human	2010	ALDT00000000.1	249	43.377	Yes	No
	HC-81A2	Haiti	Stool human	2010	ALEA00000000.1	209	54.696	Yes	Yes
	CP1035(8)	Mexico	Stool human	2004	AJRM00000000.1	269	39.567
	HC-17A1	Haiti	Stool human	2010	AJRN00000000.1	200	44.589	Yes	Yes
	HC-41B1	Haiti	Stool human	2010	AJRP00000000.1	143	109.286
	HC-50A2	Haiti	Stool human	2010	AJRQ00000000.1	298	33.456	Yes	Yes
	HC-55C2	Haiti	Stool human	2010	AJRR00000000.1	143	116.674	Yes	No
	HC-60A1	Haiti	Stool human	2010	AJRT00000000.1	140	150.885	Yes	No
	HC-62A1	Haiti	Stool human	2010	AJRV00000000.1	127	155.021	Yes	Yes
	HC-77A1	Haiti	Stool human	2010	AJRW00000000.1	135	168.949	Yes	Yes
	HE-40	Haiti	Stool human	2010	AJRX00000000.1	123	101.657
	HE-46	Haiti	Stool human	2010	AJRY00000000.1	121	109.742
	HC-59A1	Haiti	Stool human	2010	AJRS00000000.1	161	87.933	Yes	No
	HC-02C1	Haiti	Stool human	2010	AJSH00000000.1	155	111.921	Yes	No
	HC-59B1	Haiti	Stool human	2010	AJSN00000000.1	144	117.418	Yes	No
	HC-44C1	Haiti	Stool human	2010	AJSK00000000.1	136	126.481
	HC-37A1	Haiti	Stool human	2010	AJSJ00000000.1	137	134.199	Yes	Yes
	HC-62B1	Haiti	Stool human	2010	AJSO00000000.1	124	129.148
	HC-55B2	Haiti	Stool human	2010	AJSM00000000.1	148	84.886	Yes	No
	HC-17A2	Haiti	Stool human	2010	AJSI00000000.1	135	168.043
	HC-69A1	Haiti	Stool human	2010	AJSP00000000.1	125	155.527	Yes	Yes
	HC-64A1	Haiti	Stool human	2010	AGUT00000000.2	123	129.127	Yes	Yes
	HC-65A1	Haiti	Stool human	2010	AGUU00000000.2	130	122.684	Yes	Yes
	HC-67A1	Haiti	Stool human	2010	AGUV00000000.2	122	151.563	Yes	Yes
	HC-68A1	Haiti	Stool human	2010	AGUW00000000.2	124	125.886	Yes	Yes
	HC-71A1	Haiti	Stool human	2010	AGUX00000000.2	119	126.842	Yes	Yes
	HC-72A2	Haiti	Stool human	2010	AGUY00000000.2	125	122.894	Yes	Yes
	HC-78A1	Haiti	Stool human	2010	AGUZ00000000.2	172	102.945	Yes	No
	HC-80A1	Haiti	Stool human	2010	AGVB00000000.2	150	97.791	Yes	Yes
	116059	Brazil	Stool human	1992	APFJ00000000.1	123	168.086	Yes	Yes
	116063	Brazil	Stool human	1978	APFK00000000.1	165	97.347
	87395	Mexico	Stool human	1983	APFL00000000.1	212	116.409	Yes	No
	95412	Mexico	Stool human	1997	APFM00000000.1	132	142.235
	AG-7404	Bangladesh	Stool human	1991	APFN00000000.1	116	198.619	Yes	Yes
	AG-8040	Bangladesh	Stool human	1991	APFO00000000.1	122	199.371	Yes	Yes
	EC-0009	Bangladesh	Water sample	2010	APFP00000000.1	106	198.589	Yes	Yes
	EC-0012	Bangladesh	Water sample	2010	APFQ00000000.1	118	152.247	Yes	Yes
	EC-0027	Bangladesh	Water sample	2011	APFR00000000.1	116	163.298	Yes	Yes
	EC-0051	Bangladesh	Water sample	2011	APFS00000000.1	127	168.086	Yes	Yes
	EDC-020	Bangladesh	Water sample	2010	APFT00000000.1	112	168.078	Yes	Yes
	EDC-022	Bangladesh	Water sample	2010	APFU00000000.1	132	128.769
	EM-1536	Bangladesh	Water sample	2010	APFV00000000.1	123	123.227	Yes	Yes
	EM-1546	Bangladesh	Water sample	2010	APFW00000000.1	112	198.593	Yes	Yes
	EM-1626	Bangladesh	Water sample	2010	LGNH00000000.1	83	299.407	Yes	Yes
	EM-1676A	Bangladesh	Water sample	2011	APFY00000000.1	111	258.313	Yes	No
	EM-1727	Bangladesh	Water sample	2011	APFZ00000000.1	126	197.819	Yes	Yes
	NHCC-004A	Bangladesh	Stool human	2010	APGA00000000.1	109	150.982	Yes	Yes
	NHCC-006C	Bangladesh	Stool human	2010	APGB00000000.1	115	198.593	Yes	Yes
	NHCC-008D	Bangladesh	Stool human	2010	APGC00000000.1	117	186.024	Yes	No
	NHCC-010F	Bangladesh	Stool human	2010	APGD00000000.1	118	198.593	Yes	Yes
	Nep-21106	Nepal	Stool human	2003	APGE00000000.1	108	168.071	Yes	Yes
	Nep-21113	Nepal	Stool human	2003	APGF00000000.1	124	168.123	Yes	Yes
	PCS-023	Bangladesh	Stool human	2010	APGG00000000.1	115	130.801	Yes	Yes
	E306	China: Beijing	Not applicable	2014	AWWA00000000.1	60	313.009	Yes	Yes
	PCS-022	Bangladesh	Stool human	2010	JDTE00000000.1	122	128.831	Yes	Yes
	ATCC 14035	Unknown	Not applicable	Unknown	JHXR00000000.1	68	168.747
	2010AA-147	Haiti: Saint-Marc Hospital, Artibonite	Stool human	2010	JSSY00000000.1	185	76.039	Yes	Yes
	2010AA-148	Haiti: Saint-Marc Hospital, Artibonite	Stool human	2010	JSSZ00000000.1	193	75.619	Yes	Yes
	2010AA-150	Haiti: Saint-Marc Hospital, Artibonite	Stool human	2010	JSTA00000000.1	204	62.181	Yes	Yes
	2010AA-151	Haiti: Saint-Marc Hospital, Artibonite	Stool human	2010	JSTB00000000.1	198	71.875	Yes	Yes
	2012Env-131	Haiti: Leogane Bridge	Water sample	2012	JSTC00000000.1	155	112.461	Yes	Yes
	2012Env-32	Haiti: Four au Chaux	Water sample	2012	JSTF00000000.1	153	74.748	Yes	No
	2012Env-326	Haiti: Macome Beach Grev	Water sample	2012	JSTG00000000.1	199	65.478
	2012Env-9	Haiti: Lassalle	Water sample	2012	CP012997.1/CP012998.1	Complete	Complete
	2012Env-90	Haiti: Gressier	Water sample	2012	JSTI00000000.1	154	91.971	Yes	Yes
	2012Env-92	Haiti: Gressier	Water sample	2012	JSTJ00000000.1	173	89.371
	2012HC-25	Haiti: Cholera Treatment Center, Gressier	Stool human	2012	JSTY00000000.1	222	61.945
	2012HC-24	Haiti: Cholera Treatment Center, Gressier	Stool human	2012	JSTX00000000.1	163	84.117	Yes	Yes
	2012HC-34	Haiti: Cholera Treatment Center, Gressier	Stool human	2012	JSUC00000000.1	148	108.111	Yes	Yes
	2012HC-31	Haiti: Cholera Treatment Center, Gressier	Stool human	2012	JSTZ00000000.1	151	88.906	Yes	Yes
	2012Env-94	Haiti: Gressier Beach	Water sample	2012	JSTK00000000.1	174	84.106	Yes	Yes
	2012HC-07	Haiti: Cholera Treatment Center, Gressier	Stool human	2012	JSTL00000000.1	140	140.261	Yes	Yes
	2012HC-18	Haiti: Cholera Treatment Center, Gressier	Stool human	2012	JSTT00000000.1	162	88.901	Yes	Yes
	2012HC-17	Haiti: Cholera Treatment Center, Gressier	Stool human	2012	JSTS00000000.1	119	197.808	Yes	Yes
	2012HC-32	Haiti: Cholera Treatment Center, Gressier	Stool human	2012	JSUA00000000.1	141	137.115	Yes	Yes
	2012HC-35	Haiti: Cholera Treatment Center, Gressier	Stool human	2012	JSUD00000000.1	147	100.464	Yes	Yes
	2012HC-33	Haiti: Cholera Treatment Center, Gressier	Stool human	2012	JSUB00000000.1	140	103.633	Yes	Yes
	2012HC-21	Haiti: Cholera Treatment Center, Gressier	Stool human	2012	JSTV00000000.1	154	104.621	Yes	Yes
	2012HC-22	Haiti: Cholera Treatment Center, Gressier	Stool human	2012	JSTW00000000.1	181	66.968	Yes	Yes
	2012HC-11	Haiti: Cholera Treatment Center, Gressier	Stool human	2012	JSTO00000000.1	114	197.821	Yes	Yes
	2012HC-16	Haiti: Cholera Treatment Center, Gressier	Stool human	2012	JSTR00000000.1	129	168.059	Yes	Yes
	2012HC-15	Haiti: Cholera Treatment Center, Gressier	Stool human	2012	JSTQ00000000.1	204	156.148	Yes	Yes
	2012HC-19	Haiti: Cholera Treatment Center, Gressier	Stool human	2012	JSTU00000000.1	154	89.271
	2012HC-08	Haiti: Cholera Treatment Center, Gressier	Stool human	2012	JSTM00000000.1	132	137.128	Yes	Yes
	2012HC-10	Haiti: Cholera Treatment Center, Gressier	Stool human	2012	JSTN00000000.1	121	176.637	Yes	Yes
	2012HC-12	Haiti: Cholera Treatment Center, Gressier	Stool human	2012	JSTP00000000.1	152	156.224	Yes	Yes
	YB4G06	USA: MA	Pond water	2009	LBGH00000000.1	66	317.073	Yes	No
	YB4F05	USA: MA	Pond water	2009	LBGF00000000.1	52	301.244
	YB3G04	USA: MA	Pond water	2009	LBGC00000000.1	69	319.299	Yes	No
	YB7A06	USA: MA	Pond water	2009	LBGL00000000.1	61	277.755	Yes	No
	YB1G06	USA: MA	Pond water	2009	LBFV00000000.1	50	350.583	Yes	No
	YB2G05	USA: MA	Pond water	2009	LBFZ00000000.1	52	348.457
	YB2G07	USA: MA	Pond water	2009	LBGA00000000.1	63	279.493	Yes	No
	YB5A06	USA: MA	Pond water	2009	LBGJ00000000.1	59	347.467	Yes	No
	YB2A05	USA: MA	Pond water	2009	LBFW00000000.1	54	276.851
	YB3B05	USA: MA	Pond water	2009	LBGB00000000.1	48	285.424
	YB4G05	USA: MA	Pond water	2009	LBGG00000000.1	55	279.444	Yes	No
	YB4H02	USA: MA	Pond water	2009	LBGI00000000.1	69	260.103	Yes	No
	YB7A09	USA: MA	Pond water	2009	LBGM00000000.1	51	339.557
	YB8E08	USA: MA	Pond water	2009	LBGN00000000.1	45	285.371
	2010EL-1798	Haiti: Ministere de la Sante Publique et de la Population	Human	2010	AELI00000000.1	93	155.212	Yes	Yes
	2010EL-1792	Haiti: Ministere de la Sante Publique et de la Population	Human	2010	AELJ00000000.1	105	154.362
	12129(1)	Australia	Not applicable	1985	ACFQ00000000.1	12	1,108,913	Yes	No
	TM 11079-80	Brazil	Not applicable	1980	ACHW00000000.1	35	262.569
	RC9	Kenya	Not applicable	1985	ACHX00000000.1	11	805.852	Yes	Yes
	TMA 21	Brazil	Not applicable	1982	ACHY00000000.1	20	484.882
	BX 330286	Australia	Not applicable	1986	ACIA00000000.1	8	1,094,441	Yes	Yes
	CIRS 101	Bangladesh: Dhaka	Not applicable	2002	ACVW00000000.1	18	359.098	Yes	Yes
	RC27	Indonesia	Not applicable	1991	ADAI00000000.1	45	207.019	Yes	Yes
	INDRE 91/1	Mexico	Not applicable	1991	ADAK00000000.1	60	130.625	Yes	Yes
	CT 5369-93	Brazil	Sewage	1993	ADAL00000000.1	269	20.588
	HC-49A2	Haiti: Port-au-Prince	Not applicable	2010	AFOM00000000.1	23	977.828	Yes	Yes
	HCUF01	Haiti: Saint Marc	Not applicable	2010	AFOO00000000.1	22	803.985	Yes	Yes
	HE39	Haiti: Cange	Not applicable	2010	AFOQ00000000.1	16	644.573
	HE48	Haiti: Cange	Not applicable	2010	AFOR00000000.1	18	697.358
	Amazonia	Ghana?	Patient with cholera-like diarrhea	Unknown	AFSV00000000.1	63	131.789
	HC-06A1	Haiti: Saint Marc	Stool human	2010	AGUI00000000.1	128	155.376	Yes	Yes
	HC-23A1	Haiti: Bassin Bleu	Stool human	2010	AGUM00000000.1	15	804.924	Yes	Yes
	HC-28A1	Haiti: Gonaives	Stool human	2010	AGUN00000000.1	138	116.593	Yes	Yes
	HC-43A1	Haiti: Port au Prince	Stool human	2010	AGUQ00000000.1	19	974.901	Yes	Yes
	HC-61A1	Haiti: Croix-des-Bouquetes	Stool human	2010	AGUS00000000.1	21	981.816	Yes	Yes
	2009V-1046	USA: assoc. with travel to Pakistan	Stool human	2009	AHFX00000000.1	72	246.298	Yes	Yes
	2009V-1085	USA: assoc. with travel to Sri Lanka/India	Stool human	2009	AHFY00000000.1	73	197.654	Yes	Yes
	2009V-1096	USA: assoc. with travel to India	Stool human	2009	AHFZ00000000.1	73	205.398	Yes	Yes
	2009V-1116	USA: assoc. with travel to Pakistan	Stool human	2009	AHGA00000000.1	77	197.641	Yes	Yes
	2009V-1131	USA: assoc. with travel to India	Stool human	2009	AHGB00000000.1	94	156.651	Yes	Yes
	2010EL-1749	Cameroon	Stool human	2010	AHGC00000000.1	159	56.303	Yes	Yes
	2010EL-1961	Haiti	Stool human	2010	AHGD00000000.1	96	166.332	Yes	Yes
	2010EL-2010H	Haiti	Stool human	2010	AHGE00000000.1	75	168.222	Yes	Yes
	2010EL-2010N	Haiti	Stool human	2010	AHGF00000000.1	77	154.478
	2010V-1014	USA: assoc. with travel to Pakistan	Stool human	2010	AHGG00000000.1	75	205.406	Yes	Yes
	2011EL-1089	Haiti	Stool human	2010	AHGH00000000.1	87	154.305	Yes	Yes
	2011EL-1137	South Africa: assoc. with travel to Zimbabwe	Stool human	2009	AHGJ00000000.1	72	197.656	Yes	Yes
	2011V-1021	Dominican Republic: assoc. with outbreak in Haiti	Stool human	2011	AHGK00000000.1	95	134.204	Yes	Yes
	3500-05	USA: assoc. with travel to India	Stool human	2005	AHGL00000000.1	79	151.423	Yes	Yes
	3546-06	USA: assoc. with travel to India	Stool human	2006	AHGM00000000.1	65	166.616	Yes	Yes
	3554-08	USA: assoc. with travel to Nepal	Stool human	2008	AHGN00000000.1	80	185.325	Yes	Yes
	3582-05	USA: assoc. with travel to Pakistan	Stool human	2005	AHGP00000000.1	67	235.589	Yes	Yes
	C6706	Peru	Not applicable	1991	MIPI00000000.1	132	246.572
	2011EL-301	Russia: Taganrog, Sea of Azov	Sea of Azov	2011	AJFN00000000.2	163	132.067	Yes	Yes
	CP1041(14)	Zambia	Stool human	2004	ALDE00000000.1	83	801.314	Yes	Yes
	HE-25	Haiti: Gray water, kitchen	Gray Water	2010	ALEC00000000.1	13	1,064,267	Yes	No
	HE-45	Haiti: Gray water, external clinic	Gray Water	2010	ALED00000000.1	29	1,023,576
	CP1032(5)	Mexico	Stool human	1991	ALDA00000000.1	17	804.084	Yes	Yes
	CP1038(11)	Zimbabwe	Stool human	2003	ALDC00000000.1	18	802.069	Yes	Yes
	CP1042(15)	Thailand	Stool human	2010	ALDF00000000.1	20	1,004,957	Yes	Yes
	CP1048(21)	Bangladesh	Stool human	2010	ALDJ00000000.1	27	742.904	Yes	Yes
	HC-20A2	Haiti	Stool human	2010	ALDL00000000.1	27	413.813	Yes	Yes
	HC-43B1	Haiti	Stool human	2010	ALDP00000000.1	20	974.466
	HC-46A1	Haiti	Stool human	2010	ALDQ00000000.1	25	744.455	Yes	Yes
	CP1046(19)	Peru	Stool human	1995	ALDH00000000.1	25	786.728
	VC35	Malaysia	Stool human	2004	AMBR00000000.1	103	201.472
	VC1761	Malaysia	Rectal swab	2009	AMBS00000000.1	149	130.516	Yes	Yes
	VC4370	Malaysia: Selangor	Seawater from the upper reaches of an estuary	2008	AMBT00000000.1	145	130.122	Yes	Yes
	CP1033(6)	Mexico	Stool human	2000	AJRL00000000.1	33	522.158	Yes	Yes
	HC-1A2	Haiti	Stool human	2010	AJRO00000000.1	19	971.997	Yes	No
	HC-61A2	Haiti	Stool human	2010	AJRU00000000.1	24	643.239	Yes	No
	HC-46B1	Haiti	Stool human	2010	AJSL00000000.1	24	928.271
	PS15	USA: WA	Sediment in Puget Sound, WA	Unknown	AIJR00000000.1	131	56.162
	HC-7A1	Haiti	Stool human	2010	AGVA00000000.2	12	1,027,182	Yes	Yes
	HC-81A1	Haiti	Stool human	2010	AGVC00000000.2	16	809.317	Yes	Yes
	4260B	Bangladesh	Stool human	1993	AMVL00000000.1	40	380.037	Yes	Yes
	P-18785	Russia: Rostov on Done	Stool human	2005	ANHS00000000.1	158	83.024	Yes	No
	CP1110	USA: FL	Outbreak of Vibio cholerae	2010	AMWF00000000.1	184	72.006
	CP1115	USA: FL	Outbreak of Vibio cholerae	2010	AMWR00000000.1	183	72.008
	CP1111	USA: FL	Outbreak of Vibio cholerae	2010	AMWS00000000.1	199	63.848
	CP1112	USA: FL	Outbreak of Vibio cholerae	2010	AMWT00000000.1	193	68.846
	CP1113	USA: FL	Outbreak of Vibio cholerae	2010	AMWU00000000.1	186	72.006
	CP1114	USA: FL	Outbreak of Vibio cholerae	2010	AMWV00000000.1	199	54.555
	CP1117	USA: FL	Outbreak of Vibio cholerae	2010	AMWW00000000.1	183	65.172
	VCC19	Brazil, Sao Paolo, Santos	Sewage	1994	ATEV00000000.2	54	179.123
	HC-36A1	Haiti: Tabarre	Stool human	2010	AXDR00000000.1	17	737.755	Yes	No
	Ogawa RND19187	Russia: Moscow	Stool human	2010	AYNM00000000.1	203	97.171	Yes	Yes
	Inaba RND18899	Russia: Murmansk	Stool human	2006	AYNN00000000.1	164	122.013
	Ogawa RND6878	Russia: Moscow	Stool human	2012	AYNL00000000.1	178	100.042	Yes	Yes
	Inaba RND18826	Russia: Tver	Stool human	2005	AYOM00000000.1	246	93.381	Yes	Yes
	L-3226	Russia: Moscow	Stool human	2010	JDVX00000000.1	123	134.082	Yes	Yes
	M29	Russia: Astrachan	Stool human	1942	JFGR00000000.1	116	92.221
	2012EL-1759	Haiti: Pivert River	River water	2012	JNEW00000000.1	68	363.342
	Ogawa RND19188	Russia: Moscow	Stool human	2010	JNGU00000000.1	234	75.828
	Ogawa RND19191	Russia: Moscow	Stool human	2010	JNGT00000000.1	179	97.167
	I-1263	Russia: Siberia	Stool human	1997	JPLT00000000.1	50	236.685	Yes	Yes
	133-73	India	Diarrhea	1973	JIDK00000000.1	118	116.343
	984-81	India	Diarrhea	1981	JMBM00000000.1	117	145.532
	1421-77	India	Diarrhea	1977	JMBL00000000.1	118	153.084
	5473-62	Philippines	Diarrhea	1962	JIDI00000000.1	94	154.399	Yes	Yes
	63-93 (MO45)	India: Bengal	Diarrhea	1992	JMBN00000000.1	81	246.082	Yes	Yes
	1311-69	India	Diarrhea	1969	JIDJ00000000.1	130	103.518
	NIH41	India: Ogawa	Not applicable	1941	JIDH00000000.1	111	197.662	Yes	Yes
	1157-74	India	Diarrhea	1974	JIDL00000000.1	151	80.785
	981-75	India	Diarrhea	1975	JIDM00000000.1	152	152.166	Yes	No
	8-76	India	Diarrhea	1976	JIDN00000000.1	82	132.017
	571-88	China	Diarrhea	1988	JIDO00000000.1	117	138.744	Yes	Yes
	523-80	USA	Diarrhea	1980	JIDP00000000.1	76	289.255
	234-93	India	Diarrhea	1993	JMBO00000000.1	129	112.441
	490-93	Thailand	Diarrhea	1993	JIDQ00000000.1	274	43.403
	254-93	India	Diarrhea	1993	JMBP00000000.1	114	103.051	Yes	No
	MAK676	Indonesia: Celebes	Stool human	1937	JRBD00000000.1	117	204.594	Yes	Yes
	5-66	Pakistan	Stool human	1966	MWRD00000000.1	216	48.326
	RND81	Russia	River water	2014	JPOP00000000.1	299	23.458
	ZWU0020	USA: St. Louis, Missuri	Intestine Dario rerio	Unknown	JRJX00000000.1	245	67.269	Yes	No
	InDRE 4354	Mexico: Panuco	Stool human	2013	JZUA00000000.1	47	247.033	Yes	Yes
	InDRE 4262	Mexico: Xonacatlan	Stool human	2013	JZUB00000000.1	52	210.265	Yes	Yes
	M1429	Russia: Beloretsk	Stool human	2004	LAEM00000000.1	120	235.384	Yes	Yes
	D-35	Bangladesh: Dakka	Stool human	1958	LAED00000000.1	89	177.246
	R17644	Russia: Achinsk in Krasnoyarsk Krai	Stool human	1997	JRTW00000000.1	137	118.411	Yes	Yes
	M818	Russia: Saratov, Balakovo	Not applicable	1970	LAHM00000000.1	95	200.146	Yes	Yes
	P18899	Russia: Murmansk	Not applicable	2006	LAKM00000000.1	132	117.334	Yes	Yes
	PhVC-326	Philippines	Stool human	2011	AWWE00000000.1	71	246.082	Yes	Yes
	PhVE-5	Philippines	Stool human	2011	AWWF00000000.1	76	205.298	Yes	Yes
	PhVC-311	Philippines	Stool human	2011	AWWD00000000.1	70	227.786	Yes	Yes
	EM-1626	Bangladesh	Pond water	2011	LGNH00000000.1	83	299.407	Yes	Yes
	NHCC-078	Bangladesh	Stool human	2011	LGNW00000000.1	128	215.324	Yes	Yes
	EM-1652A	Bangladesh	Pond water	2011	LGNI00000000.1	68	299.304	Yes	Yes
	EM-1543	Bangladesh	Pond water	2010	LGNG00000000.1	98	132.206	Yes	Yes
	EM-1688	Bangladesh	Pond water	2011	LGNK00000000.1	131	136.261	Yes	Yes
	EM-1654	Bangladesh	Pond water	2011	LGNJ00000000.1	85	235.752	Yes	Yes
	EM-1690A	Bangladesh	Pond water	2011	LGNL00000000.1	95	180.397	Yes	Yes
	EM-1690	Bangladesh	Pond water	2011	LGNM00000000.1	78	222.661	Yes	Yes
	EM-1706	Bangladesh	Pond water	2011	LGNN00000000.1	88	158.348	Yes	Yes
	NHCC-011	Bangladesh	Stool human	2010	LGNQ00000000.1	87	299.303	Yes	Yes
	NHCC-04	Bangladesh	Stool human	2010	LGNP00000000.1	131	246.521	Yes	Yes
	NHCC-048	Bangladesh	Stool human	2010	LGNU00000000.1	113	170.363	Yes	Yes
	NHCC-021	Bangladesh	Stool human	2010	LGNS00000000.1	101	174.695	Yes	Yes
	NHCC-042	Bangladesh	Stool human	2010	LGNT00000000.1	101	246.653	Yes	Yes
	NHCC-019	Bangladesh	Stool human	2010	LGNR00000000.1	249	46.861	Yes	Yes
	NHCC-05	Bangladesh	Stool human	2010	LGNO00000000.1	102	235.769	Yes	Yes
	NHCC-081	Bangladesh	Stool human	2011	LGOA00000000.1	91	299.295	Yes	Yes
	NHCM-01	Bangladesh	Stool human	2010	LGOC00000000.1	129	180.276	Yes	Yes
	NHCC-083	Bangladesh	Stool human	2011	LGOB00000000.1	87	299.299	Yes	Yes
	NHCM-02	Bangladesh	Stool human	2011	LGOD00000000.1	89	299.386	Yes	Yes
	NHCM-06	Bangladesh	Stool human	2011	LGOG00000000.1	152	222.041	Yes	Yes
	NHCM-04	Bangladesh	Stool human	2011	LGOF00000000.1	87	215.448	Yes	Yes
	NHCM-012	Bangladesh	Stool human	2011	LGOH00000000.1	87	170.633	Yes	Yes
	NHCM-013	Bangladesh	Stool human	2011	LGOI00000000.1	142	147.612	Yes	Yes
	NHCM-016A	Bangladesh	Stool human	2011	LGOJ00000000.1	88	170.452	Yes	Yes
	NHCM-017	Bangladesh	Stool human	2011	LGOK00000000.1	212	111.073
	NHCM-029	Bangladesh	Stool human	2011	LGOL00000000.1	86	170.469	Yes	Yes
	NHCM-044	Bangladesh	Stool human	2011	LGOP00000000.1	122	235.721	Yes	Yes
	NHCM-037	Bangladesh	Stool human	2011	LGON00000000.1	95	170.443	Yes	Yes
	NHCM-033	Bangladesh	Stool human	2011	LGOM00000000.1	84	180.442	Yes	Yes
	NHCM-043	Bangladesh	Stool human	2011	LGOO00000000.1	172	235.697	Yes	Yes
	NHCM-045	Bangladesh	Stool human	2011	LGOQ00000000.1	98	235.757	Yes	Yes
	NHCM-053	Bangladesh	Stool human	2011	LGOT00000000.1	78	180.446	Yes	Yes
	NHCM-047	Bangladesh	Stool human	2011	LGOR00000000.1	112	199.465	Yes	Yes
	NHCM-054	Bangladesh	Stool human	2011	LGOU00000000.1	79	246.633	Yes	Yes
	NHCM-048	Bangladesh	Stool human	2011	LGOS00000000.1	108	170.443	Yes	Yes
	NHCC-068	Bangladesh	Stool human	2010	LGNV00000000.1	112	235.717	Yes	Yes
	NHCC-079	Bangladesh	Stool human	2011	LGNX00000000.1	97	172.492	Yes	Yes
	NHCC-080	Bangladesh	Stool human	2011	LGNZ00000000.1	105	235.693	Yes	Yes
	EM-1542	Bangladesh	Pond water	2010	LGNY00000000.1	128	170.395	Yes	Yes
	NHCM-03	Bangladesh	Stool human	2011	LGOE00000000.1	87	299.522	Yes	Yes
	4519	India	Not applicable	2005	CWRZ00000000.1	50	332.866	Yes	Yes
	31	Ukraine: Mariupol	Not applicable	2011	LJFF00000000.1	95	176.087	Yes	Yes
	39	Ukraine: Mariupol	Not applicable	2011	MWRC00000000.1	192	55.478	Yes	Yes
	43	Ukraine: Mariupol	Not applicable	1994	LJFH00000000.1	204	54.311	Yes	Yes
	56	Ukraine: Mariupol	Not applicable	1994	MWRD00000000.1	296	43.259	Yes	No
	EC-051	Bangladesh	Pond water	2010	LFZZ00000000.1	112	299.265	Yes	Yes
	YB1A01	USA: MA	Oyster Pond	2009	LBCL00000000.1	56	524.032
	YB4C07	USA: MA	Oyster Pond	2009	LBGE00000000.1	44	285.377
	YB2A06	USA: MA	Oyster Pond	2009	LBFX00000000.1	63	317.899	Yes	No
	YB6A06	USA: MA	Oyster Pond	2009	LBGK00000000.1	51	301.244
	YB4B03	USA: MA	Oyster Pond	2009	LBGD00000000.1	62	279.493	Yes	No
	877-163	Bangladesh	Water sample	2002	LBNV00000000.1	278	52.293
	YB2G01	USA: MA	Oyster Pond	2009	LBFY00000000.1	64	319.299	Yes	No
	ATCC 11629	Unknown	Water sample	Unknown	LOSM00000000.1	7	2,604,882	Yes	Yes
	M1399	Russia: Astrachan	Water sample	1982	LQBZ00000000.1	127	233.249
	ME-7	India: Calcutta	Water sample	1966	LQBW00000000.1	285	167.926	Yes	Yes
	M1395	Russia: Astrachan	Water sample	1981	LQBY00000000.1	182	181.452
	M988	Turkmenistan	Water sample	1972	LQBX00000000.1	123	152.166
	M1522	Russia: Republic of Kalmykia	Water sample	2014	LQCA00000000.1	91	144.887	Yes	No
	M1275	Russia: Dagestan	Feces	1993	LRAF00000000.1	106	227.767	Yes	Yes
	M1275D	Russia: Dagestan	Not applicable	2015	LRAG00000000.1	93	236.249	Yes	Yes
	M888	Russia: Astrakhan	Not applicable	1970	LRBH00000000.1	254	167.922	Yes	Yes
	ATCC 25874	Unknown	Not applicable	Unknown	LRIK00000000.1	3	2,956,051	Yes	Yes
	Inaba PIC018	Bangladesh	Stool human	2007	LQHM00000000.1	154	94.284	Yes	Yes
	Drakes2013	USA: California, Drakes Bay	Oyster	2013	JNUX00000000.1	156	168.913	Yes	No
	B33	Mozambique: Beira	Not applicable	2004	AAWE00000000.1	269	41.022	Yes	Yes
	CP1116	USA: FL	Outbreak of Vibio cholerae	2010	ANNM00000000.1	207	65.171
	2010AA-143	Haiti: St. Marc Hospital, Artibonite	Stool human	2010	JSCC00000000.1	108	75.871	Yes	Yes
	2010AA-142	Haiti: St. Marc Hospital, Artibonite	Stool human	2010	JSDO00000000.1	125	80.598	Yes	Yes
	2010AA-144	Haiti: St. Marc Hospital, Artibonite	Stool human	2010	JSSV00000000.1	170	72.311	Yes	Yes
	2012Env-2	Haiti: Lassalle	Water sample	2012	JSTD00000000.1	187	73.777	Yes	No
	2012Env-25	Haiti: Lassalle	Water sample	2012	JSTE00000000.1	222	61.945
	2010AA-145	Haiti: St. Marc Hospital, Artibonite	Stool human	2010	JSSW00000000.1	160	80.597	Yes	Yes
	2010AA-146	Haiti: St. Marc Hospital, Artibonite	Stool human	2010	JSSX00000000.1	193	71.955	Yes	Yes
	4679	Bangladesh	Not applicable	1999	CWOC00000000.1	176	96.056	Yes	Yes
	A346(1)	Bangladesh	Not applicable	1994	CWSM00000000.1	52	246.265	Yes	Yes
	1627	Mozambique	Not applicable	2005	CWNK00000000.1	37	349.591	Yes	Yes
	IDHO1_726	India	Not applicable	2009	CWQN00000000.1	267	24.309	Yes	Yes
	A60	Thailand	Not applicable	1958	CWOY00000000.1	299	16.099
	V212-1	India	Not applicable	1991	CWPH00000000.1	255	17.486	Yes	Yes
	6214	Kenya: Kakuma	Not applicable	2007	CWQT00000000.1	197	26.741	Yes	Yes
	A70	Bangladesh	Not applicable	1969	CWOM00000000.1	257	17.287
	MBRN14	India	Not applicable	2004	CWNR00000000.1	284	24.836
	4322	India	Not applicable	2004	CWOX00000000.1	289	32.114
	6191	Kenya: Nairobi	Not applicable	2005	CWQQ00000000.1	278	22.614	Yes	Yes
	GP152	India	Not applicable	1979	CWQK00000000.1	203	37.454
	4672	Bangladesh	Not applicable	2000	CWPF00000000.1	199	19.234	Yes	Yes
	A177	Colombia	Not applicable	1992	CWNQ00000000.1	212	32.821	Yes	Yes
	GP145	India	Not applicable	1979	CWQL00000000.1	188	38.977	Yes	Yes
	MJ1485	Bangladesh	Not applicable	1994	CWNZ00000000.1	299	27.318	Yes	Yes
	A19	Bangladesh	Not applicable	1971	CWSH00000000.1	56	349.638	Yes	Yes
	4642	India	Not applicable	2006	CWPE00000000.1	293	32.604	Yes	Yes
	A32	Peru	Not applicable	1991	CWNM00000000.1	51	343.602
	A488(2)	Bangladesh	Not applicable	2006	CWOA00000000.1	198	24.006	Yes	Yes
	MBN17	India	Not applicable	2004	CWNW00000000.1	281	26.265	Yes	Yes
	A61	India	Not applicable	1970	CWOS00000000.1	178	35.525
	7687	Kenya: Machakos	Not applicable	2009	CWRG00000000.1	90	151.51	Yes	Yes
	GP16	India	Not applicable	1971	CWQE00000000.1	188	39.233	Yes	Yes
	6194	Kenya: Nairobi	Not applicable	2007	CWQW00000000.1	201	42.158	Yes	Yes
	6212	Kenya: Kakuma	Not applicable	2007	CWQV00000000.1	138	45.412	Yes	Yes
	4551	India	Not applicable	2007	CWRK00000000.1	56	246.191	Yes	Yes
	4121	Vietnam	Not applicable	2004	CWRP00000000.1	51	259.025	Yes	Yes
	A18	India	Not applicable	1977	CWSJ00000000.1	74	349.829	Yes	Yes
	V5	India	Not applicable	1989	CWNT00000000.1	205	47.469
	6215	Kenya: Kakuma	Not applicable	2005	CWRD00000000.1	101	94.268	Yes	Yes
	4111	Vietnam	Not applicable	2002	CWOZ00000000.1	285	49.852	Yes	Yes
	A152	Mozambique	Not applicable	1991	CWOB00000000.1	262	38.319	Yes	Yes
	4585	India	Not applicable	2007	CWRS00000000.1	254	270.433	Yes	Yes
	1346	Mozambique	Not applicable	2005	CWRJ00000000.1	43	355.055	Yes	Yes
	4600	India	Not applicable	2007	CWRW00000000.1	53	246.13	Yes	Yes
	A154	Mozambique	Not applicable	1991	CWNX00000000.1	233	38.802	Yes	Yes
	A29	Peru	Not applicable	1991	CWSI00000000.1	58	398.669	Yes	Yes
	A185	Colombia	Not applicable	1992	CWOK00000000.1	181	35.276
	GP140	Malaysia	Not applicable	1978	CWRA00000000.1	152	77.178	Yes	Yes
	GP8	India	Not applicable	1970	CWNN00000000.1	191	43.783
	A31	Peru	Not applicable	1991	CWSK00000000.1	50	354.912	Yes	Yes
	A4	Unknown	Not applicable	1973	CWSC00000000.1	52	354.518
	A325	Argentina	Not applicable	1993	CWSO00000000.1	33	293.336	Yes	No
	4784	Tanzania	Not applicable	2009	CWRV00000000.1	42	266.665	Yes	Yes
	MG116226	Bangladesh	Not applicable	1991	CWSQ00000000.1	48	197.716	Yes	Yes
	GP160	India	Not applicable	1980	CWSB00000000.1	54	355.388	Yes	Yes
	A59	India	Not applicable	1970	CWOG00000000.1	258	29.528
	4623	India	Not applicable	2007	CWRM00000000.1	51	246.094	Yes	Yes
	A10	Bangladesh	Not applicable	1979	CWSF00000000.1	50	349.491	Yes
	A5	Angola	Not applicable	1989	CWSE00000000.1	54	438.064	Yes	Yes
	4675	Bangladesh	Not applicable	2001	CWPC00000000.1	300	36.745	Yes	Yes
	MG116025	Bangladesh	Not applicable	1991	CWNS00000000.1	299	28.201	Yes	Yes
	6197	Kenya: Nairobi	Not applicable	2007	CWRB00000000.1	296	25.471	Yes	Yes
	A22	Bangladesh	Not applicable	1979	CWNL00000000.1	55	246.187	Yes	Yes
	A6	Indonesia	Not applicable	1957	CWSG00000000.1	67	349.494	Yes	Yes
	4536	India	Not applicable	2007	CWSA00000000.1	55	345.363	Yes	Yes
	7685	Kenya: Machakos	Not applicable	2009	CWRI00000000.1	249	41.678	Yes	Yes
	4663	Bangladesh	Not applicable	2001	CWOD00000000.1	128	109.814	Yes	Yes
	PRL5	India	Not applicable	1980	CWQI00000000.1	189	43.569	Yes	No
	4110	Vietnam	Not applicable	1995	CWOT00000000.1	192	57.191	Yes	Yes
	A488(1)	Bangladesh	Not applicable	2006	CWSN00000000.1	55	198.515	Yes	Yes
	A330	India	Not applicable	1993	CWNU00000000.1	127	105.621	Yes	Yes
	V109	India	Not applicable	1990	CWOJ00000000.1	241	27.173	Yes	Yes
	6193	Kenya: Nairobi	Not applicable	2005	CWQZ00000000.1	69	130.803	Yes	Yes
	4593	India	Not applicable	2007	CWRL00000000.1	61	177.828	Yes	Yes
	A383	Bangladesh	Not applicable	2002	CWNP00000000.1	294	23.075
	4656	India	Not applicable	2006	CWOQ00000000.1	172	75.067	Yes	Yes
	7686	Kenya: Machakos	Not applicable	2009	CWRH00000000.1	257	54.347	Yes	Yes
	4488	India	Not applicable	2006	CWRU00000000.1	57	235.644	Yes	Yes
	4646	India	Not applicable	2007	CWRX00000000.1	52	263.664	Yes	Yes
	4113	Vietnam	Not applicable	2003	CWRQ00000000.1	40	355.055	Yes	Yes
	4605	India	Not applicable	2007	CWON00000000.1	160	79.624	Yes	Yes
	4552	India	Not applicable	2007	CWRT00000000.1	54	197.989	Yes	Yes
	A131	India	Not applicable	1989	CWOL00000000.1	287	25.246
	6210	Kenya: Nairobi	Not applicable	2007	CWQO00000000.1	90	92.713	Yes	Yes
	A76	Bangladesh	Not applicable	1982	CWOF00000000.1	210	57.276
	A46	Unknown	Not applicable	1946	CWOH00000000.1	163	58.016
	A68	Egypt	Not applicable	1949	CWNV00000000.1	194	39.238
	4538	India	Not applicable	2007	CWRO00000000.1	52	246.834	Yes	Yes
	4661	Bangladesh	Not applicable	2001	CWPG00000000.1	55	220.071	Yes	Yes
	A215	USA: California	Not applicable	1985	CWPR00000000.1	289	24.164	Yes	No
	4662	Bangladesh	Not applicable	2001	CWRY00000000.1	50	235.676	Yes	Yes
	1362	Mozambique	Not applicable	2005	CWRR00000000.1	41	343.743	Yes	Yes
	4339	India	Not applicable	2004	CWRN00000000.1	51	326.482	Yes	Yes
	7684	Kenya: Machakos	Not applicable	2009	CWRF00000000.1	262	26.463
	A66	Bangladesh	Not applicable	1962	CWOU00000000.1	275	18.521
	A27	Peru	Not applicable	1991	CWSD00000000.1	66	271.234
	PRL64	India	Not applicable	1992	CWQM00000000.1	193	40.464	Yes	Yes
	GP60	India	Not applicable	1973	CWQU00000000.1	273	25.135
	A487(1)	Bangladesh	Not applicable	2007	CWSP00000000.1	53	263.515	Yes	Yes
	6201	Kenya: Nairobi	Not applicable	2007	CWQP00000000.1	136	61.006	Yes	Yes
	2011EL-1133	Haiti	Not applicable	2011	AHGI00000000.1	174	62.629
	3569-08	USA	Water sample	2008	AHGO00000000.1	81	201.975	Yes	No
	M-1293	Russia: Sulina village, Dagestan	Not applicable	1994	JFFW00000000.1	113	130.446	Yes	Yes
	InDRE 3140	Mexico: Mexico city	Not applicable	2013	JPHJ00000000.1	92	118.249	Yes	Yes
	81	Russia: Rostov on Done	River water	2014	JRQM00000000.1	90	154.389	Yes	Yes
	3265/80	Russia: Moscow	Human stool	2014	JRQL00000000.1	96	167.903	Yes	Yes
	MAK97	Indonesia: Sulawesi (Celebes), Makassar	Human stool	1937	JZCB00000000.1	130	198.428
	G_298 Guinea	Guinea	Not applicable	2012	CDQI00000000.1	51	246.039	Yes	Yes
	InDRE 3683	Mexico: Actopan	Stool human	2013	JZTZ00000000.1	196	27.711	Yes	Yes
	P18899-D	Russia	Not applicable	2006	LAKN00000000.1	119	150.286
	A346(2)	Bangladesh	Not applicable	1994	CWQG00000000.1	86	252.257	Yes	Yes
	A186	Argentina	Not applicable	1992	CWPM00000000.1	81	103.808	Yes	Yes
	A217	USA: Louisiana	Not applicable	1986	CWPV00000000.1	293	21.051
	A397	Bangladesh	Not applicable	1987	CWQB00000000.1	96	122.589	Yes	Yes
	PRL18	India	Not applicable	1984	CWRC00000000.1	300	11.059
	A193	Bolivia	Not applicable	1992	CWPN00000000.1	77	163.077
	A213	Georgia	Not applicable	1984	CWPS00000000.1	79	232.835
	A215	USA: California	Not applicable	1985	CWSL00000000.1	38	254.645	Yes	No
	7682	Kenya: Machakos	Not applicable	2009	CWNO00000000.1	110	171.876	Yes	Yes
	A57	India	Not applicable	1980	CWPA00000000.1	128	131.326
	A130	India	Not applicable	1989	CWNY00000000.1	69	330.591	Yes	Yes
	A487(2)	Bangladesh	Not applicable	2007	CWQX00000000.1	231	60.268	Yes	Yes
	A483	Djibouti	Not applicable	2007	CWQA00000000.1	112	178.217	Yes	Yes
	6196	Kenya: Nairobi	Not applicable	2005	CWSR00000000.1	248	55.325
	A184	Colombia	Not applicable	1992	CWOO00000000.1	89	200.274
	A51	Egypt	Not applicable	1949	CWOW00000000.1	123	171.402
	4122	Vietnam	Not applicable	2007	CWPK00000000.1	266	53.068
	A111	Unknown	Not applicable	1990	CWOV00000000.1	106	174.636	Yes	Yes
	A279	Sweden	Not applicable	1990	CWQC00000000.1	141	107.645
	A219	Georgia	Not applicable	1986	CWPQ00000000.1	123	158.507	Yes	Yes
	VC51	India	Not applicable	1992	CWOI00000000.1	80	199.495	Yes	Yes
	A49	Unknown	Not applicable	1962	CWPI00000000.1	263	70.281
	A481	Djibouti	Not applicable	2007	CWQD00000000.1	122	144.52
	A325	Argentina	Not applicable	1993	CWSO00000000.1	33	293.336	Yes	No
	A103	Unknown	Not applicable	1993	CWOP00000000.1	93	200.924	Yes	Yes
	A50	Bangladesh	Not applicable	1963	CWPB00000000.1	141	155.502
	GP106	Germany	Not applicable	1975	CWRE00000000.1	298	45.023
	A180	Colombia	Not applicable	1992	CWOR00000000.1	87	202.408	Yes	Yes
	A200	Argentina	Not applicable	1992	CWPW00000000.1	76	201.537	Yes	Yes
	A209	USA: Florida	Not applicable	1980	CWPU00000000.1	116	127.284
	A241	Vietnam	Not applicable	1989	CWPX00000000.1	62	214.024	Yes	Yes
	4660	Bangladesh	Not applicable	1994	CWPL00000000.1	296	34.078
	A231	Mexico	Not applicable	1991	CWPP00000000.1	90	202.893
	A232	Mexico	Not applicable	1991	CWPO00000000.1	120	137.577
	A316	Argentina	Not applicable	1993	CWQY00000000.1	269	88.498	Yes	Yes
	A390	Bangladesh	Not applicable	1987	CWQF00000000.1	128	96.131	Yes	Yes
	A389	Bangladesh	Not applicable	1987	CWQH00000000.1	116	159.354
	A155	Mozambique	Not applicable	1991	CWOE00000000.1	78	247.344	Yes	Yes
	A109	Unknown	Not applicable	1990	CWPD00000000.1	147	124.921	Yes	Yes
	4670	Bangladesh	Not applicable	1991	CWPJ00000000.1	269	39.055
	GP143	Bahrain	Not applicable	1978	CWQS00000000.1	127	120.036
	A482	Djibouti	Not applicable	2007	CWPZ00000000.1	85	156.287	Yes	Yes
	A245	Vietnam	Not applicable	1989	CWPY00000000.1	72	187.233	Yes	Yes
	6180	Kenya: Nairobi	Not applicable	2007	CWSS00000000.1	267	41.022
	A201	Argentina	Not applicable	1992	CWPT00000000.1	84	202.181

## Sheet: Vibrio parahaemolyticus
Vibrio species	Strain	Origin	Feature	Year isolation	Accession number	N° contigs	N50	Complete zot-encoding prophage	CTX prophage-type
V. parahaemolyticus	RIMD 2210633	Japan: Osaka	Clinical sample	1996	NC_004603/NC_004605.1	Complete	Complete	Yes	No
	BB22OP	Bangladesh	Clinical sample	1980	NC_019955.1/NC_019971.1	Complete	Complete
	FDA_R31	USA: LA	Oyster	2007	NC_021847.1/NC_021821.1	Complete	Complete
	CDC_K4557	USA: LA	Stool human	2006	MISR00000000.1	94	361.205
	UCM-V493	Spain	Marine environmental sample	2002	NZ_CP007004.1/:NZ_CP007005.1	Complete	Complete
	FORC_008	South Korea: Gyeongnam	Finespotted flounder	2007	NZ_CP009982.1/NZ_CP009983.1	Complete	Complete
	FORC_006	South Korea: Gyeongnam	Cutting board	2007	NZ_CP009765.1/:NZ_CP009766.1	Complete	Complete
	FORC_004	South Korea: Busan	Aquarium water	2007	NZ_CP009847.1/NZ_CP009848.1	Complete	Complete
	ATCC 17802	Japan	Marine environmental sample	1951	NZ_CP014046.1/NZ_CP014047.1	Complete	Complete
	AQ3810	Japan	Stool human	1983	AZJP00000000.1	92	530.881
	v110	China: Hong Kong	Seafood (shrimp)	2010	AQPJ00000000.1	167	323.637
	10296	USA	Stool human	1997	AYSP00000000.1	52	730.466	Yes	No
	12310	USA	Stool human	2006	AYXP00000000.1	103	200.999
	EKP-008	Bangladesh	Marine environmental sample	2007	AZMN00000000.1	72	514.908
	970107	USA	Marine environmental sample	1997	AZIQ00000000.1	216	64.091
	B-265	Mozambique	Stool human	2004	AZKN00000000.1	109	260.673	Yes	No
	605	USA	Marine environmental sample	2006	AZGU00000000.1	119	241.706	Yes	No
	50	USA	Stool human	2006	AZGT00000000.1	107	285.062
	3256	USA	Stool human	2007	AZGS00000000.1	98	269.913
	IDH02640	India	Stool human	2009	JAIH00000000.1	230	60.652	Yes	No
	EKP-028	Bangladesh	Marine environmental sample	2008	JACH00000000.1	100	443.052	Yes	No
	IDH02189	India	Stool human	2009	JAHD00000000.1	162	107.901	Yes	No
	SBR10290	USA	Stool human	1997	JAIJ00000000.1	166	66.962	Yes	No
	Peru-288	Peru	Stool human	2001	JAII00000000.1	143	168.272	Yes	No
	861	USA	Marine environmental sample	2006	AZGV00000000.1	239	53.029	Yes	No
	EKP-026	Bangladesh	Marine environmental sample	2008	JABV00000000.1	196	71.441	Yes	No
	V14/01	Chile	Stool human	2001	JALG00000000.1	143	159.713	Yes	No
	VP2007-007	USA	Marine environmental sample	2007	JALI00000000.1	86	308.313
	EKP-021	Bangladesh	Marine environmental sample	2008	AZNA00000000.1	91	477.789	Yes	No
	AQ3810	Singapore	Stool human	1983	AZJP00000000.1	92	530.881
	VP-48	India	Stool human	1996	JDFK00000000.1	231	55.635	Yes	No
	VPCR-2009	USA	Marine environmental sample	2009	JDFL00000000.1	191	92.465	Yes	No
	VPTS-2009	USA	Marine environmental sample	2009	JDFM00000000.1	130	167.106	Yes	No
	VPTS-2010	USA	Marine environmental sample	2010	JDFN00000000.1	75	546.552
	VPTS-2010_2	USA	Marine environmental sample	2010	JDFO00000000.1	95	417.603
	T12739	Canada: BC	Human	2007	JTGQ00000000.1	166	179.503
	T9109	Canada: BC	Human	2007	JTGR00000000.1	202	484.812
	08-0278	Canada: Alberta	Human (gastroentiritis)	2008	JZAO00000000.1	188	402.713	Yes	No
	0932-17	Canada: British Columbia	Human (gastroentiritis)	2009	JZAQ00000000.1	155	319.036	Yes	No
	0876-26	Canada: Alberta	Human (gastroentiritis)	2008	JZAP00000000.1	121	315.699
	0425-51	Canada: Ontario	Human	2004	LASF00000000.1	85	339.951	Yes	No
	1042-51	Canada: British Columbia	Human	2006	JYJS00000000.1	51	157.866	Yes	No
	1042-44	Canada: British Columbia	Human (gastroentiritis)	2006	JYJR00000000.1	128	383.602
	1042-87	Canada: British Columbia	Human (gastroentiritis)	2003	JYJU00000000.1	133	509.297
	1042-55	Canada: British Columbia	Human (gastroentiritis)	2006	JYJT00000000.1	197	239.953
	RM-13-3	Canada	Mollusk	2015	LFWO00000000.1	58	427.514
	S195-7	Canada	Seafood	2007	LFWJ00000000.1	83	324.181
	S349-10	Canada	Seafood	2010	LFWP00000000.1	74	273.677	Yes	No
	S456-5	Canada	Seafood	2012	LFWN00000000.1	272	735.358	Yes	No
	PMA109.5	Chile: Puerto Montt	Mussel	2005	LFUK00000000.1	36	348.747	Yes	No
	ISF-29-3	Canada	Shrimp	2011	LFYM00000000.1	94	255.897	Yes	No
	HS-22-14	Canada	Clam	2014	LIRV00000000.1	235	210.613
	ISF-54-12	Canada	Imported Shrimp	2011	LIRR00000000.1	74	335.149
	ISF-94-1	Canada	Imported Shrimp	2011	LIRT00000000.1	60	407.861
	S372-5	Canada	Oyster	2011	LIRQ00000000.1	81	480.513
	HS-06-05	Canada	Clam	2014	LIRS00000000.1	162	174.007	Yes	No
	S176-10	Canada	Seafood	2011	LIRU00000000.1	82	366.469
	A4EZ700	Canada: British Columbia	Human (gastroentiritis)	2004	LOBT00000000.1	76	319.036
	Peru-466	Peru	Not applicable	Unknown	ACFM00000000.1	149	81.497	Yes	No
	AQ4037	Maldives	Not applicable	1985	ACFN00000000.1	164	67.712	Yes	No
	AN-5034	Bangladesh	Not applicable	1998	ACFO00000000.1	54	346.246	Yes	No
	K5030	Unknown	Not applicable	Unknown	ACKB00000000.1	164	62.978	Yes	No
	10329	USA: Washington	Human	Unknown	JWSS00000000.1	2	3,316,038
	SNUVpS-1	South Korea	Seafood (corb shell)	2009	AMRZ00000000.1	60	237.357
	PCV08-7	Malaysia: Selangor	Seafood	2008	AOCL00000000.1	83	262.059
	VP-NY4	India	Stool human	1997	AVON00000000.1	14	1,120,023	Yes	No
	VP2007-095	Unknown	Stool human	2007	AVOI00000000.1	21	485.232	Yes	No
	VP232	India	Stool human	1998	AVOJ00000000.1	52	171.658	Yes	No
	10290	USA	Marine environmental sample	1997	AVOH00000000.1	13	2,604,594	Yes	No
	VP250	India	Stool human	1998	AVOK00000000.1	5	3,317,379	Yes	No
	3259	USA	Stool human	2007	AVOL00000000.1	6	3,370,862
	NIHCB0603	Bangladesh	Stool human	2006	AVOM00000000.1	13	1,292,484	Yes	No
	949	USA	Stool human	2006	AVPV00000000.1	7	972.111	Yes	No
	VPCR-2010	USA	Marine environmental sample	2010	AVPW00000000.1	29	332.726
	NIHCB0757	Bangladesh	Stool human	2006	AVPX00000000.1	4	3,378,377
	VIP4-0439	China: Hong Kong	Stool human	2008	AXNK00000000.1	90	188.126	Yes	No
	VIP4-0445	China: Hong Kong	Stool human	2008	AXNL00000000.1	208	56.749	Yes	No
	VIP4-0407	China: Hong Kong	Stool human	2008	AXNM00000000.1	91	235.555	Yes	No
	VIP4-0434	China: Hong Kong	Stool human	2008	AXNN00000000.1	75	375.031
	VIP4-0430	China: Hong Kong	Oyster	2008	AXNO00000000.1	299	25.469	Yes	No
	VIP4-0443	China: Hong Kong	Big eye fish	2008	AXNP00000000.1	256	39.457
	VIP4-0444	China: Hong Kong	Big eye fish	2008	AXNR00000000.1	106	180.245
	VIP4-0395	China: Hong Kong	Stool human	2008	AXNJ00000000.1	86	232.863	Yes	No
	VIP4-0219	China: Hong Kong	Salmon sashimi	2006	AXNQ00000000.1	79	211.275	Yes	No
	VIP4-0447	China: Hong Kong	Oyster	2008	AXNS00000000.1	113	305.898	Yes	No
	M0605	Mexico	Acute hepatopancreatic necrosis disease (Penaeus vannamei juvenile)	2013	JALL00000000.1	116	121.988	Yes	No
	CFSAN001595	Peru	Stool human	1996	JFFP00000000.2	41	406.461
	CFSAN001612	USA: WA	Stool human	1990	JNTX00000000.2	33	482.345	Yes	No
	CFSAN006134	USA: MD	Stool human	2013	JNTQ00000000.2	60	475.379
	CFSAN006135	USA: MD	Stool human	2013	JNTR00000000.2	51	403.575
	CFSAN007436	USA: MD	Stool human	2013	JNST00000000.2	44	384.892
	CFSAN007441	USA: MD	Stool human	2012	JNSY00000000.2	87	216.488
	CFSAN007460	USA: MD	Stool human	2013	JNTS00000000.2	58	418.112
	CFSAN007455	USA: MD	Stool human	2013	JNTL00000000.2	42	735.315
	CFSAN007440	USA: MD	Stool human	2013	JNSX00000000.2	56	231.302
	CFSAN001611	USA: OR	Stool human	1997	JNTW00000000.2	48	269.754
	CFSAN007444	USA: MD	Stool human	2012	JNTB00000000.2	45	412.611	Yes	No
	CFSAN007457	USA: MD	Stool human	2010	JNUL00000000.2	47	417.837
	CFSAN007443	USA: MD	Stool human	2013	JNTA00000000.2	48	514.403
	CFSAN007445	USA: MD	Stool human	2012	JNTC00000000.2	81	182.322	Yes	No
	CFSAN007459	USA: MD	Stool human	2010	JNUN00000000.2	45	425.653	Yes	No
	CFSAN007461	USA: MD	Stool human	2013	JNTT00000000.2	55	548.102
	CFSAN006129	USA: MD	Stool human	2012	JNTM00000000.2	84	218.641
	CFSAN001617	USA: WA	Stool human	1997	JNTZ00000000.2	40	386.259
	CFSAN012493	USA: MD	Stool human	2010	JNUI00000000.2	47	329.201	Yes	No
	CFSAN007456	USA: MD	Stool human	2010	JNUK00000000.2	56	480.822
	CFSAN007442	USA: MD	Stool human	2012	JNSZ00000000.2	77	281.184
	CFSAN006131	USA: MD	Stool human	2013	JNTN00000000.2	60	226.574
	CFSAN007458	USA: MD	Stool human	2010	JNUM00000000.2	52	321.455
	CFSAN007431	USA: MD	Stool human	2012	JNSO00000000.2	65	342.528
	CFSAN007430	USA: MD	Stool human	2012	JNSN00000000.2	55	341.757
	CFSAN007432	USA: MD	Stool human	2013	JNSP00000000.2	41	546.942	Yes	No
	CFSAN007433	USA: MD	Stool human	2013	JNSQ00000000.2	47	387.475
	CFSAN007434	USA: MD	Stool human	2013	JNSR00000000.2	42	360.874
	CFSAN007435	USA: MD	Stool human	2013	JNSS00000000.2	65	341.544
	CFSAN001618	USA: WA	Stool human	1990	JNUA00000000.2	37	727.942	Yes	No
	CFSAN001619	USA: WA	Stool human	1998	JNUB00000000.2	38	447.225	Yes	No
	CFSAN001620	USA: NY	Stool human	1998	JNUC00000000.2	50	315.437	Yes	No
	K1203	USA: AK	Unknown	2004	JNUD00000000.2	74	315.966	Yes	No
	98-513-F52	USA: LA	Marine environmental sample	1998	JWSR00000000.1	4	3,055,020
	CFSAN001613	USA: WA	Stool human	1997	JNUF00000000.2	44	411.598	Yes	No
	CFSAN012491	USA: MD	Stool human	2010	JNUG00000000.2	35	526.001
	CFSAN012492	USA: MD	Stool human	2010	JNUH00000000.2	34	485.136
	CFSAN007446	USA: MD	Stool human	2012	JNTD00000000.2	64	271.255
	CFSAN007447	USA: MD	Stool human	2012	JNTE00000000.2	50	409.016	Yes	No
	CFSAN007448	USA: PA	Stool human	2012	JNTF00000000.2	95	172.418
	CFSAN007449	USA: MD	Stool human	2012	JNTG00000000.2	55	346.912	Yes	No
	CFSAN007450	USA: MD	Stool human	2012	JNTH00000000.2	65	288.413
	CFSAN007452	USA: MD	Stool human	2010	JNTJ00000000.2	37	527.441	Yes	No
	CFSAN007451	USA: MD	Stool human	2012	JNTI00000000.2	49	401.592	Yes	No
	CFSAN007453	USA: MD	Stool human	2010	JNTK00000000.2	46	367.091	Yes	No
	CFSAN006133	USA: MD	Stool human	2013	JNTP00000000.2	52	344.873
	CFSAN001614	USA: AK	Stool human	2004	JNTY00000000.2	60	461.837	Yes	No
	CFSAN007454	USA: MD	Stool human	2010	JNUO00000000.2	36	445.027
	13-028/A2	Vietnam	Stomach Penaeus vannamei	2013	JOKT00000000.1	213	143.936
	FIM-S1708+	Mexico: Hermosillo	Marine sediment	2014	JPLV00000000.1	79	174.266	Yes	No
	13-028/A3	Vietnam	Penaeus vannamei, water	2013	JOKE00000000.1	290	102.971
	NBRC 12711	Japan	Human stool	1968	BBQD00000000.1	39	381.903
	846	USA: Washington	Oyster sample	2007	AOOX00000000.1	115	264.478
	VP551	USA: Washington	Marine environmental sample	2007	AOOV00000000.1	30	712.378	Yes	No
	97-10290	USA: Washington	Human stool	1997	AOOU00000000.1	61	236.714	Yes	No
	930	USA: Washington	Oyster sample	2007	AOOZ00000000.1	12	699.136	Yes	No
	863	USA: Washington	Plankton sample	2007	AOOY00000000.1	37	431.743	Yes	No
	3324	USA: Washington	Human (gastroentiritis)	2007	AOPA00000000.1	88	348.182
	12315	USA: Washington	Human stool	2006	AOPF00000000.1	110	270.583
	EN9701173	USA: Washington	Human stool	1997	AOPK00000000.1	54	440.317	Yes	No
	EN9901310	USA: Washington	Human stool	1999	AOPL00000000.1	61	439.695	Yes	No
	3631	USA: Washington	Human stool	2007	AOPC00000000.1	247	49.816
	VP766	USA: Washington	Plankton sample	2007	AOOW00000000.1	251	52.385
	3355	USA: Washington	Human stool	2007	AOPB00000000.1	281	59.107
	49	USA: Washington	Oyster sample	2007	AONA00000000.1	263	59.474
	901128	USA: Washington	Human stool	1997	AOPG00000000.1	203	61.795
	EN2910	USA: Washington	Human stool	2000	AOPH00000000.1	49	398.882	Yes	No
	EN9701072	USA: Washington	Human stool	1997	AOPI00000000.1	289	27.006	Yes	No
	EN9701121	USA: Washington	Human stool	1997	AOPJ00000000.1	278	32.865
	3644	USA: Washington	Human stool	2007	AOPD00000000.1	298	31.249	Yes	No
	3646	USA: Washington	Human stool	2007	AOPE00000000.1	300	33.741
	1042-98	Canada: British Columbia	Clinical sample	2001	JXVK00000000.1	98	321.999
	1043-03	Canada: British Columbia	Clinical sample	2000	JXUY00000000.1	53	437.054	Yes	No
	1071-97	Canada: British Columbia	Clinical sample	2008	JXUX00000000.1	58	475.405
	1042-93	Canada: British Columbia	Clinical sample	2002	JMMR00000000.1	91	268.853	Yes	No
	1042-88	Canada: British Columbia	Clinical sample	2003	JXVB00000000.1	62	548.511
	1042-47	Canada: British Columbia	Clinical sample	2006	JXVE00000000.1	85	462.063
	1042-48	Canada: British Columbia	Clinical sample	2006	JXVD00000000.1	117	548.501
	1042-46	Canada: British Columbia	Clinical sample	2006	JXVF00000000.1	76	423.842
	1042-45	Canada: British Columbia	Clinical sample	2006	JXVG00000000.1	72	423.844	Yes	No
	1042-74	Canada: British Columbia	Clinical sample	2005	JXVC00000000.1	96	548.503	Yes	No
	1042-42	Canada: British Columbia	Clinical sample	2006	JXVH00000000.1	75	403.279
	0932-16	Canada: British Columbia	Clinical sample	2009	JXVJ00000000.1	79	548.674
	1042-41	Canada: British Columbia	Clinical sample	2006	JXVI00000000.1	58	548.501	Yes	No
	04-1290	Canada: Alberta	Clinical sample	2004	JXVK00000000.1	98	321.999
	0425-49	Canada: Saskatchewan	Human	2004	JYNG00000000.1	138	373.928	Yes	No
	SG176	USA: GA	Marine environmental sample	2006	JMMQ00000000.1	48	394.204	Yes	No
	K1461	USA: MA	Human stool	2004	JMMO00000000.1	65	303.097
	K1275	USA: TX	Blood	2004	JMMP00000000.1	63	301.883
	AF91	USA: FL	Marine sediment	2006	JMMS00000000.1	111	269.871
	22702	USA: GA	Marine sediment	1998	JMMT00000000.1	43	454.662	Yes	No
	J-C2-34	USA: NC	Marine sediment	1998	JMMR00000000.1	91	268.853
	0729-65	Canada: Alberta	Human	2007	JZAN00000000.1	85	557.313
	0944-35	Canada: British Columbia	Human	2009	JZAR00000000.1	115	288.608	Yes	No
	0946-81	Canada: New Brunswick	Human	2009	LASL00000000.1	49	536.325
	0946-64	Canada: British Columbia	Human	2009	LASK00000000.1	89	425.466
	07-1339	Canada: British Columbia	Human	2007	LASG00000000.1	88	373.794	Yes	No
	0946-60	Canada: British Columbia	Human	2009	LASJ00000000.1	73	315.795
	1042-43	Canada: British Columbia	Human	2006	LASM00000000.1	76	525.588
	0944-34	Canada: Alberta	Human	2009	LASI00000000.1	80	425.238
	0932-18	Canada: British Columbia	Human	2009	LASH00000000.1	89	418.558
	Vp103	Malaysia	Banana Prawn	2014	LBDB00000000.1	180	508.838
	1072-05	Canada: British Columbia	Human (gastroentiritis)	2008	JYJV00000000.1	146	315.571
	Vp152	Malaysia	Banana Prawn	2014	LCUL00000000.1	160	566.732
	VH3	Greece	Aquaculture environment	2007	LCVL00000000.1	67	370.587
	MAVP-26	Unknown	Not applicable	2013	LBHD00000000.1	30	809.118	Yes	No
	MAVP-36	Unknown	Not applicable	2013	LBHE00000000.1	32	809.401	Yes	No
	K1198	USA: AK	Human	2004	JWSV00000000.1	8	972.373	Yes	No
	98-513-F52	USA: LA	Marine environmental sample	1998	JWSR00000000.1	4	3,055,020
	10329	USA: WA	Human	1998	JWSS00000000.1	2	3,316,038	Yes	No
	ISF-01-07	Canada	Mollusc	2010	LFWF00000000.1	94	450.654
	ISF-25-6	Canada	Mollusc	2010	LFWG00000000.1	71	408.976
	S383-6	Canada	Seafood	2011	LFWK00000000.1	79	461.802	Yes	No
	S448-16	Canada	Not applicable	2012	LFWM00000000.1	76	523.865	Yes	No
	RM-17-6	Canada	Mollusc	2015	LFWI00000000.1	70	458.622
	HS-13-1	Canada	Clam	2014	LFZD00000000.1	106	401.486
	S499-7	Canada	Oyster	2013	LFZB00000000.1	90	523.86	Yes	No
	S439-9	Canada	Oyster	2012	LFZA00000000.1	208	149.287
	S487-4	Canada	Oyster	2013	LFZE00000000.1	102	431.578
	S440-7	Canada	Oyster	2012	LFZF00000000.1	111	470.844
	ISF-77-01	Canada	Imported Shrimp	2011	LFZG00000000.1	95	518.506
	PMA37.5	Chile: Puerto Montt	Mussel	2005	LFUL00000000.1	94	175.001	Yes	No
	RM-14-5	Canada	Mussel	2014	LFXK00000000.1	93	279.336
	S357-21	Canada	Oyster	2010	LFYN00000000.1	153	173.413
	NSV 5736	USA	Not applicable	Unknown	LOSG00000000.1	3	1,907,361
	0946-61	Canada: British Columbia	Human (gastroentiritis)	2009	LNTR00000000.1	93	403.281
	A1EZ919	Canada: British Columbia	Human (gastroentiritis)	2001	LNTX00000000.1	31	462.093
	TUMSAT_DE1_S1	Japan	Shrimp farm	Unknown	BAVF00000000.1	160	254.961	Yes	No
	TUMSAT_DE2_S2	Japan	Shrimp farm	Unknown	BAVG00000000.1	104	266.483	Yes	No
	TUMSAT_D06_S3	Japan	Shrimp farm	Unknown	BAVH00000000.1	80	412.795
	TUMSAT_H01_S4	Japan	Shrimp farm	Unknown	BAVI00000000.1	83	265.076
	TUMSAT_H03_S5	Japan	Shrimp farm	Unknown	BAVJ00000000.1	69	447.699
	TUMSAT_H10_S6	Japan	Shrimp farm	Unknown	BAVK00000000.1	73	294.767
	FIM-S1392-	Mexico: Hermosillo	Sediment	2014	JPLU00000000.1	83	215.659
	NCKU_TV_5HP	Thailand	EMS/AHPND-diseased hepatopancreas whiteleg shrimp	1999	JPKT00000000.1	90	240.653	Yes	No
	NCKU_CV_CHN	China	Shrimp pond	2010	JPKU00000000.1	150	385.457	Yes	No
	NCKU_TV_3HP	Thailand	EMS/AHPND-diseased hepatopancreas whiteleg shrimp	1999	JPKS00000000.1	109	240.655	Yes	No
	NCKU_TN_S02	Thailand	Shrimp pond sediment	2008	JPKV00000000.1	105	403.058
	MAVP-E	Unknown	Not applicable	Unknown	LBHP00000000.1	252	339.816
	MAVP-45	Unknown	Clinical sample	2013	LBHN00000000.1	31	561.936	Yes	No
	MAVP-V	Unknown	Clinical sample	2011	LBHO00000000.1	39	548.434
	CT4287	Unknown	Oyster	2013	LBHF00000000.1	41	558.312	Yes	No
	MAVP-M	Unknown	Clinical sample	2011	LBHG00000000.1	289	402.362
	PMC58.5	Chile: Puerto Montt	Seafood comsumption associated diarrhea	2005	LFUJ00000000.1	22	559.881	Yes	No
	PMC58.7	Chile: Puerto Montt	Seafood comsumption associated diarrhea	2007	LFUM00000000.1	39	291.298	Yes	No
	ATC210	Chile: Antofagasta	Human with diarrhea assosiated with seafood cunsumption	1998	LFUN00000000.1	41	245.574	Yes	No
	PMC14.7	Chile: Puerto Montt	Human with diarrhea assosiated with seafood cunsumption	2007	LFUO00000000.1	37	287.734	Yes	No
	PMC48	Chile: Puerto Montt	Human with diarrhea assosiated with seafood cunsumption	2004	LFUP00000000.1	39	285.818
	ATC220	Chile: Antofagasta	Human with diarrhea assosiated with seafood cunsumption	1998	LFUQ00000000.1	32	349.145	Yes	No
	K23	India	Seafood	2013	LQGU00000000.1	74	347.082
	Gxw_7004	China: Guangxi	Stool human	2007	LPZS00000000.1	68	303.771
	Gxw_9143	China: Guangxi	Stool human	2009	LPZT00000000.1	57	603.826
	V-223/04	Chile	Stool human	2004	JALH00000000.1	161	134.208	Yes	No
	VP49	India: Mangalore	Seafood	2008	JEMS00000000.1	137	68.277
	CFSAN007462	USA: MD	Stool human	2013	JNTU00000000.2	47	447.367
	CFSAN006130	USA: MD	Stool human	2013	JNTV00000000.2	56	418.201
	CFSAN007439	USA: DE	Stool human	2012	JNSW00000000.2	59	218.861
	CFSAN007438	USA: MD	Stool human	2012	JNSV00000000.2	30	389.883
	CFSAN007437	USA: MD	Stool human	2012	JNSU00000000.2	103	315.055
	CFSAN012494	USA: MD	Stool human	2010	JNUJ00000000.2	34	527.658	Yes	No
	CFSAN007429	USA: MD	Stool human	2012	JNSM00000000.2	44	384.893
	CFSAN006132	USA: MD	Stool human	2013	JNTO00000000.2	63	277.454
	VPA-67	India: Andhra Pradesh	Hemolymph	2013	JPIP00000000.1	299	21.053
	S174	China	Clinical sample	2007	AWHG00000000.1	241	37.021
	S173	China	Clinical sample	2007	AWHH00000000.1	299	37.764
	S172	China	Clinical sample	2007	AWHI00000000.1	263	47.669
	S171	China	Clinical sample	2007	AWHJ00000000.1	292	55.949
	S170	China	Clinical sample	2007	AWHK00000000.1	272	45.762
	S168	China	Clinical sample	2007	AWHL00000000.1	299	39.979
	S167	China	Clinical sample	2007	AWHM00000000.1	300	21.981	Yes	No
	S166	China	Clinical sample	2007	AWHN00000000.1	298	23.056
	S165	China	Clinical sample	2007	AWHO00000000.1	300	22.119
	S164	China	Clinical sample	2007	AWHP00000000.1	254	20.134	Yes	No
	S163	China	Clinical sample	2007	AWHQ00000000.1	210	33.895
	S162	China	Clinical sample	2007	AWHR00000000.1	213	30.676
	S161	China	Clinical sample	2007	AWHS00000000.1	280	34.311	Yes	No
	S160	China	Clinical sample	2007	AWHT00000000.1	241	37.248
	S159	China	Clinical sample	2007	AWHU00000000.1	299	33.891
	S158	China	Clinical sample	2007	AWHV00000000.1	297	33.944	Yes	No
	S157	China	Clinical sample	2007	AWHW00000000.1	206	37.062
	S156	China	Clinical sample	2007	AWHX00000000.1	284	47.919	Yes	No
	S155	China	Clinical sample	2007	AWHY00000000.1	277	39.823
	S154	China	Clinical sample	2007	AWHZ00000000.1	287	45.436	Yes	No
	S153	China	Clinical sample	2007	AWIA00000000.1	292	37.918	Yes	No
	S152	China	Clinical sample	2006	AWIB00000000.1	288	45.084
	S151	China	Clinical sample	2006	AWIC00000000.1	288	38.813	Yes	No
	S150	China	Clinical sample	2006	AWID00000000.1	292	38.502	Yes	No
	S148	China	Clinical sample	2006	AWIE00000000.1	241	56.813
	S147	China	Clinical sample	2006	AWIF00000000.1	255	47.132
	S146	China	Clinical sample	2006	AWIG00000000.1	227	54.686
	S145	China	Clinical sample	2006	AWIH00000000.1	255	53.804
	S144	China	Clinical sample	2006	AWII00000000.1	274	47.181	Yes	No
	S143	China	Clinical sample	2006	AWIJ00000000.1	261	45.903	Yes	No
	S142	China	Clinical sample	2006	AWIK00000000.1	294	41.563
	S141	China	Clinical sample	2006	AWIL00000000.1	305	25.732
	S140	China	Clinical sample	2006	AWIM00000000.1	249	47.314
	S139	China	Clinical sample	2006	AWIN00000000.1	279	41.058
	S138	China	Clinical sample	2007	AWIO00000000.1	300	41.663	Yes	No
	S137	China	Clinical sample	2005	AWIP00000000.1	208	75.386
	S136	China	Clinical sample	2005	AWIQ00000000.1	290	31.577
	S135	China	Clinical sample	2005	AWIR00000000.1	234	45.907	Yes	No
	S134	China	Clinical sample	2005	AWIS00000000.1	259	37.182
	S133	China	Clinical sample	2005	AWIT00000000.1	299	22.553	Yes	No
	S132	China	Clinical sample	2005	AWIU00000000.1	221	48.517
	S131	China	Clinical sample	2003	AWIV00000000.1	234	46.782	Yes	No
	S130	China	Clinical sample	2003	AWIW00000000.1	245	46.145
	S129	Japan	Clinical sample	1984	AWIX00000000.1	259	473.495
	S128	India	Clinical sample	1999	AWIY00000000.1	284	30.162	Yes	No
	S126	China	Clinical sample	Unknown	AWIZ00000000.1	227	57.924	Yes	No
	S125	USA	Clinical sample	1997	AWJA00000000.1	297	37.219
	S124	China	Clinical sample	1992	AWJB00000000.1	297	32.582
	S123	Japan	Clinical sample	1984	AWJC00000000.1	248	42.226
	S122	India	Clinical sample	1999	AWJD00000000.1	328	32.725
	S121	Thailand	Clinical sample	1990	AWJE00000000.1	222	42.275
	S120	Thailand	Clinical sample	1990	AWJF00000000.1	282	43.131	Yes	No
	S119	China	Clinical sample	1999	AWJG00000000.1	218	72.966
	S118	Japan	Clinical sample	1984	AWJH00000000.1	222	62.716
	S117	Japan	Clinical sample	1984	AWJI00000000.1	273	52.421
	S116	Thailand	Clinical sample	1990	AWJJ00000000.1	277	51.834
	S115	Thailand	Clinical sample	1991	AWJK00000000.1	254	41.505
	S114	India	Clinical sample	1998	AWJL00000000.1	298	35.151
	S113	India	Clinical sample	1990	AWJM00000000.1	297	34.968
	S112	Japan	Clinical sample	1951	AWJN00000000.1	283	46.034
	S111	Thailand	Clinical sample	1990	AWJO00000000.1	267	45.662
	S110	India	Clinical sample	1999	AWJP00000000.1	267	44.247
	S109	China	Clinical sample	1993	AWJQ00000000.1	295	38.985
	S108	Thailand	Clinical sample	1990	AWJR00000000.1	274	55.313	Yes	No
	S106	Thailand	Clinical sample	1990	AWJR00000000.1	374	25.313
	S105	Japan	Clinical sample	1984	AWJT00000000.1	291	34.375
	S104	USA	Clinical sample	1997	AWJU00000000.1	219	74.054
	S101	USA	Clinical sample	1990	AWJV00000000.1	295	29.814
	S100	USA	Clinical sample	1990	AWJW00000000.1	308	21.352
	S098	USA	Clinical sample	1997	AWJX00000000.1	259	47.369	Yes	No
	S097	China	Clinical sample	1992	AWJY00000000.1	231	83.387	Yes	No
	S095	China	Clinical sample	1996	AWKA00000000.1	252	54.598	Yes	No
	S094	Thailand	Clinical sample	1996	AWKB00000000.1	294	22.053	Yes	No
	S093	Japan	Clinical sample	1998	AWKC00000000.1	281	27.884
	S091	India	Clinical sample	1999	AWKE00000000.1	253	54.737	Yes	No
	S090	China	Clinical sample	1999	AWKF00000000.1	234	56.422	Yes	No
	S088	Malasia: Singapore	Clinical sample	1998	AWKG00000000.1	205	80.007	Yes	No
	S087	Malasia: Singapore	Clinical sample	1998	AWKH00000000.1	249	46.552	Yes	No
	S086	Thailand	Clinical sample	1999	AWKI00000000.1	269	45.481	Yes	No
	S083	Japan	Clinical sample	1998	AWKJ00000000.1	242	48.626	Yes	No
	S082	Thailand	Clinical sample	1999	AWKK00000000.1	255	58.651	Yes	No
	S081	South Korea	Clinical sample	Unknown	AWKL00000000.1	293	32.932	Yes	No
	S079	Indonesia	Clinical sample	Unknown	AWKM00000000.1	264	46.105	Yes	No
	S078	China	Clinical sample	1999	AWKN00000000.1	267	62.747	Yes	No
	S077	China	Clinical sample	1999	AWKO00000000.1	254	48.594	Yes	No
	S076	China	Clinical sample	1999	AWKP00000000.1	249	55.102	Yes	No
	S075	China	Clinical sample	1999	AWKQ00000000.1	321	23.945	Yes	No
	S074	China	Clinical sample	1997	AWKR00000000.1	289	44.098	Yes	No
	S073	Thailand	Clinical sample	1997	AWKS00000000.1	290	33.542
	S072	Bangladesh	Clinical sample	1998	AWKT00000000.1	286	47.675	Yes	No
	S071	Bangladesh	Clinical sample	1998	AWKU00000000.1	242	58.523	Yes	No
	S070	Thailand	Clinical sample	Unknown	AWKV00000000.1	280	35.064	Yes	No
	S069	Thailand	Clinical sample	Unknown	AWKW00000000.1	294	28.615	Yes	No
	S068	China	Clinical sample	1997	AWKX00000000.1	292	31.152	Yes	No
	S067	China	Clinical sample	1997	AWKY00000000.1	253	51.004	Yes	No
	S066	China	Clinical sample	1997	AWKZ00000000.1	296	36.012	Yes	No
	S065	China	Clinical sample	1998	AWLA00000000.1	309	40.702
	S064	China	Clinical sample	1998	AWLB00000000.1	277	54.805	Yes	No
	S063	China	Clinical sample	1998	AWLC00000000.1	252	52.685	Yes	No
	S062	Singapore	Clinical sample	1998	AWLD00000000.1	254	52.532
	S060	China	Clinical sample	1992	AWLE00000000.1	234	53.914
	S058	Japan	Clinical sample	1970	AWLF00000000.1	299	44.384
	S057	China	Clinical sample	1994	AWLG00000000.1	306	20.134
	S056	China	Clinical sample	1994	AWLH00000000.1	285	32.385
	S055	China	Clinical sample	1994	AWLI00000000.1	248	65.392
	S054	Thailand	Clinical sample	Unknown	AWLJ00000000.1	284	14.422
	S053	Thailand	Clinical sample	1990	AWLK00000000.1	290	33.468
	S052	Spain	Clinical sample	1975	AWLL00000000.1	291	28.199
	S049	Japan	Clinical sample	1984	AWLM00000000.1	314	36.172
	S048	USA	Clinical sample	1997	AWLN00000000.1	257	60.699
	S047	Spain	Clinical sample	1981	AWLO00000000.1	262	44.643	Yes	No
	S046	Spain	Clinical sample	1982	AWLP00000000.1	281	31.046	Yes	No
	S045	Thailand	Clinical sample	1990	AWLQ00000000.1	318	31.335
	S044	Thailand	Clinical sample	1990	AWLR00000000.1	256	43.351
	S043	Thailand	Clinical sample	Unknown	AWLS00000000.1	225	74.709
	S042	Japan	Clinical sample	1984	AWLT00000000.1	235	53.838
	S041	China	Clinical sample	1993	AWLU00000000.1	310	24.841
	S040	Thailand	Clinical sample	1990	AWLV00000000.1	317	29.759	Yes	No
	S039	China	Clinical sample	Unknown	AWLW00000000.1	295	32.931
	S037	USA	Clinical sample	1994	AWLY00000000.1	297	22.341	Yes	No
	S036	Thailand	Clinical sample	Unknown	AWLZ00000000.1	298	30.685
	S035	Japan	Clinical sample	1984	AWMA00000000.1	243	41.572
	S034	India	Clinical sample	1999	AWMB00000000.1	260	45.103
	S033	China	Clinical sample	1994	AWMC00000000.1	277	39.792
	S032	Philippines	Clinical sample	1998	AWMD00000000.1	267	53.485
	S031	Japan	Clinical sample	1984	AWME00000000.1	260	55.058
	S030	India	Clinical sample	1999	AWMF00000000.1	283	24.214
	S029	spain	Clinical sample	1981	AWMG00000000.1	294	24.686
	S028	Thailand	Clinical sample	Unknown	AWMH00000000.1	243	52.572
	S027	USA	Clinical sample	Unknown	AWMI00000000.1	267	50.434
	S026	Thailand	Clinical sample	Unknown	AWMJ00000000.1	239	72.336
	S025	China	Clinical sample	1992	AWMK00000000.1	256	54.948
	S024	China	Clinical sample	1998	AWML00000000.1	222	72.762
	S023	China	Clinical sample	1994	AWMM00000000.1	285	55.158
	S022	Japan	Clinical sample	1984	AWMN00000000.1	244	61.608
	S021	India	Clinical sample	1999	AWMO00000000.1	251	61.623
	S020	China	Clinical sample	1994	AWMP00000000.1	221	61.743	Yes	No
	S019	USA	Clinical sample	1998	AWMQ00000000.1	266	43.909
	S018	China	Clinical sample	1993	AWMR00000000.1	229	45.118
	S017	China	Clinical sample	1992	AWMS00000000.1	345	36.112
	S016	China	Clinical sample	1992	AWMT00000000.1	295	25.456	Yes	No
	S015	China	Clinical sample	1992	AWMU00000000.1	245	57.811
	S014	China	Clinical sample	1992	AWMV00000000.1	245	48.632
	S013	China	Clinical sample	1996	AWMW00000000.1	262	40.905	Yes	No
	S012	Thailand	Clinical sample	1990	AWMX00000000.1	293	38.098	Yes	No
	S011	Thailand	Clinical sample	1990	AWMY00000000.1	271	49.997	Yes	No
	S009	Thailand	Clinical sample	1987	AWMZ00000000.1	309	29.465	Yes	No
	S008	Thailand	Clinical sample	1987	AWNA00000000.1	240	64.941
	S005	Thailand	Clinical sample	Unknown	AWNB00000000.1	316	28.304
	S004	Maldives	Clinical sample	1985	AWNC00000000.1	304	28.003	Yes	No
	S003	China	Clinical sample	Unknown	AWND00000000.1	265	41.248	Yes	No
	S002	China	Clinical sample	1999	AWNE00000000.1	300	29.777
	S001	Thailand	Clinical sample	Unknown	AWNF00000000.1	296	39.879
	S096	South Korea	Clinical sample	1999	AWJZ00000000.1	255	37.692	Yes	No
	S092	China	Clinical sample	1996	AWKD00000000.1	263	66.218	Yes	No

## Sheet: Other Vibrio species
Vibrio species	Strain	Origin	Feature	Year isolation	Accession number	N° contigs	N50	Complete zot-encoding prophage	CTX prophage-type
Vibrio albensis	ATCC 14547	Germany (Elbe river)	Marine environmental sample	Unknown	JADA00000000.1	69	124.945
	VL426	Germany (Elbe river)	Marine environmental sample	Unknown	ACHV00000000.1	5	2,837,920	Yes	No
Vibrio alginolyticus	ATCC 17749	Japan	Clinical sample	Unknown	CP006718.1/CP006719.1	Complete	Complete
	ATCC 33787	Hawaii	Marine environmental sample	Unknown	CP013484.1/CP013485.1	Complete	Complete
	12G01	USA: Plum Island Ecosystem-LTER	Marine environmental sample	Unknown	AAPS00000000.1	106	115.059	Yes	No
	RM-24-2	Canada	Clinical sample	2015	LFWL00000000.1	200	245.572
	40B	Brazil	Marine environmental sample	Unknown	ACZB00000000.1	188	64.497
	E0666	China: Shantou in Guangdong Province	Clinical sample	Unknown	AMPD00000000.1	129	72.091
	BSW15	France: Saint Malo	Marine environmental sample	2014	JXIO00000000.1	114	216.675
	BSW8	France: Saint Malo	Marine environmental sample	2014	JXIN00000000.1	105	264.356
	V1	Greece	Vibriosis outbreak	2007	LCUM00000000.1	68	265.005	Yes	No
	V2	Greece	Vibriosis outbreak	2007	LCSG00000000.1	33	335.449	Yes	No
	RM-10-2	Canada	Mollusc sample	2015	LFWH00000000.1	84	426.722
	RM-12-1	Canada	Mussel sample	2014	LFZC00000000.1	131	372.567	Yes	No
	UCD-30C	USA: Garbage Beach, Woods Hole, MA	Seagrass sediment	2014	LJTE00000000.1	281	298.545
	UCD-32C	USA: Garbage Beach, Woods Hole, MA	Seagrass sediment	2014	LJTF00000000.1	140	282.282	Yes	No
	UCD-53C	USA: Garbage Beach, Woods Hole, MA	Seagrass sediment	2014	LJTG00000000.1	76	247.722
	UCD-9C	USA: Garbage Beach, Woods Hole, MA	Seagrass sediment	2014	LJTH00000000.1	95	235.324
	LMG 11650	Hawaii	Sea water	1991	LRIG00000000.1	3	3,352,165
	TS13	India	Marine sediment	2012	JZWD00000000.1	64	246.682
	EPGS	China: Guangdong	Sea water	2011	JOKY00000000.1	55	278.695
Vibrio anguillarum	775	USA: Pacific Ocean coast	Vibriosis outbreak	2011	CP002284.1/CP002285.1	Complete	Complete
	M3	China: Shandong	Vibriosis outbreak	2013	CP006699.1/CP006700.1	Complete	Complete
	NB10	Sweden:Baltic Sea, Norrbyn Umeaa	Vibriosis outbreak	1990	LK021130.1/LK021129.1	Complete	Complete
	90-11-286	Denmark	Vibriosis outbreak	1995	CP011460.1/CP011461.1	Complete	Complete
	MVAV6203	China	Vibriosis outbreak	2000	CP016095.1	Complete	Complete
	87-9-116	Finland	Vibriosis outbreak	1987	CP021980.1/CP021981.1	Complete	Complete
	JLL237	Denmark	Vibriosis outbreak	1995	CP022101.1/CP022102.1	Complete	Complete
	S3 4/9	Denmark	Vibriosis outbreak	1995	CP022099.1/CP022100.1	Complete	Complete
	CNEVA NB11008	France	Vibriosis outbreak	1997	CP022103.1/CP022104.1	Complete	Complete
	VIB43	United Kingdom: Scotland	Vibriosis outbreak	Unknown	CP023054.1/CP023055.1	Complete	Complete
	ATCC-68554	USA: Pacific Ocean coast, Washington	Vibriosis outbreak	1977	CP023208.1/CP023209.1	Complete	Complete
	VIB12	Greece	Vibriosis outbreak	Unknown	CP023310.1/CP023311.1	Complete	Complete
	4299	Norway	Vibriosis outbreak	1995	CP011458.1/CP011459.1	Complete	Complete
	A023	Spain	Vibriosis outbreak	1995	CP010036.1/CP010037.1	Complete	Complete
	PF430-3	Greece	Vibriosis outbreak	2013	CP011466.1/CP011467.1	Complete	Complete
	87-9-117	Finland	Vibriosis outbreak	1995	CP010046.1/CP010047.1	Complete	Complete
	91-8-178	Norway	Vibriosis outbreak	1995	CP010034.1/CP010035.1	Complete	Complete
	178/90	Italy	Vibriosis outbreak	1997	CP011470.1/CP011471.1	Complete	Complete
	261/91	Italy	Vibriosis outbreak	1995	CP010032.1/CP010033.1	Complete	Complete
	Ba35	USA	Vibriosis outbreak	1995	CP010030.1/CP010031.1	Complete	Complete	Yes	No
	T265	United Kingdom	Vibriosis outbreak	1995	CP010040.1/CP010041.1	Complete	Complete	Yes	No
	HI610	Norway	Vibriosis outbreak	2004	CP011462.1/CP011463.1	Complete	Complete
	51/82/2	Germany	Vibriosis outbreak	1997	CP010042.1/:CP010043.1	Complete	Complete
	LMG12010	Unknown	Vibriosis outbreak	1995	CP011468.1/CP011469.1	Complete	Complete
	S2 2/9	Denmark	Vibriosis outbreak	1997	CP011472.1/CP011473.1	Complete	Complete
	9014/8	Denmark	Vibriosis outbreak	1997	CP010038.1/CP010039.1	Complete	Complete
	DSM 21597	Norway	Vibriosis outbreak	1984	CP010084.1/CP010085.1	Complete	Complete
	90-11-287	Denmark	Vibriosis outbreak	1995	CP011475.1/CP011476.1	Complete	Complete
	601/90	Italy	Vibriosis outbreak	1995	CP010076.1/CP010077.1	Complete	Complete
	6018/1	Denmark	Vibriosis outbreak	1995	CP010291.1/CP010292.1	Complete	Complete
	VA1	Greece	Vibriosis outbreak	2012	CP010078.1/CP010079.1	Complete	Complete
	VIB 93	Denmark	Vibriosis outbreak	1995	CP011438.1/CP011439.1	Complete	Complete
	PF7	Chile	Vibriosis outbreak	2004	CP011464.1/CP011465.1	Complete	Complete
	91-7-154	Denmark	Vibriosis outbreak	1991	CP010082/CP010083	Complete	Complete
	VIB 18	Denmark	Vibriosis outbreak	1995	CP011436.1/CP011437.1	Complete	Complete
	PF4	Chile	Vibriosis outbreak	2004	CP010080/CP010081	Complete	Complete	Yes	No
	96F	USA	Vibriosis outbreak	Unknown	AEZA00000000.1	193	158.521
	ATCC 14181	Unknown	Vibriosis outbreak	1960	MCJC00000000.1	217	57.813
	HI618	Norway	Vibriosis outbreak	1995	MNLD00000000.1	197	48.878
	RV22	Spain	Vibriosis outbreak	Unknown	AEZB00000000.1	296	58.581
Vibrio antiquarius	EX25	Deep-sea hydrothermal vent	Marine environmental sample	Unknown	CP001805.1/CP001806.1	Complete	Complete	Yes	No
Vibrio azureus	NBRC 104587	Japan Kuroshio Region	Not applicable	Unknown	BATL00000000.1	166	60.692	Yes	No
Vibrio bivalvicida	605	Spain: Galicia	Bivalve molluscs	2012	LLEI00000000.2	93	173.172
Vibrio brasiliensis	LMG 20546	Brazil: Florianopolis	Marine sponge	Unknown	AEVS00000000.1	116	90,830
Vibrio breoganii	1C10	USA: Massachusetts	Marine environmental sample	2003	AKXW00000000.2	181	66.774
	ZF-55	USA: Massachusetts	Marine environmental sample	2006	AJYL00000000.2	195	68.535
	ZF-29	USA: Massachusetts	Marine environmental sample	2006	AJYM00000000.2	210	58.918
	10N.286.49.E9	USA: Massachusetts	Marine environmental sample	2013	MCUP00000000	124	49.853
	10N.286.54.A10	USA: Massachusetts	Marine environmental sample	2013	MCTO00000000	138	56.046
	10N.286.54.C10	USA: Massachusetts	Marine environmental sample	2013	MCTH00000000	94	89.992
	10N.286.46.E1	USA: Massachusetts	Marine environmental sample	2013	MCVN00000000	160	49.988
	10N.286.51.B5	USA: Massachusetts	Marine environmental sample	2013	MCUG00000000	143	61.604
	10N.286.52.F9	USA: Massachusetts	Marine environmental sample	2013	MCTP00000000	153	54.387
	10N.286.52.C12	USA: Massachusetts	Marine environmental sample	2013	MCTW00000000	267	20.275
	10N.222.52.B2	USA: Massachusetts	Marine environmental sample	2013	MDAV00000000	103	120.043
	10N.222.52.C10	USA: Massachusetts	Marine environmental sample	2013	MDAT00000000	134	71.322
	10N.222.51.E3	USA: Massachusetts	Marine environmental sample	2013	MDBC00000000	121	70.449
	10N.222.51.C2	USA: Massachusetts	Marine environmental sample	2013	MDBD00000000	152	67.218
	10N.222.51.B10	USA: Massachusetts	Marine environmental sample	2013	MDBF00000000	154	63.411
	10N.222.49.B7	USA: Massachusetts	Marine environmental sample	2013	MDBL00000000	173	61.244
	10N.222.51.A12	USA: Massachusetts	Marine environmental sample	2013	MDBI00000000	158	52.228
	10N.222.49.B11	USA: Massachusetts	Marine environmental sample	2013	MDBM00000000	136	45.644
	10N.222.49.A8	USA: Massachusetts	Marine environmental sample	2013	MDBN00000000	138	58.118
	10N.222.49.A5	USA: Massachusetts	Marine environmental sample	2013	MDBO00000000	141	60.937
	10N.261.52.C1	USA: Massachusetts	Marine environmental sample	2013	MCXZ00000000	110	63.199
	10N.261.51.E6	USA: Massachusetts	Marine environmental sample	2013	MCYI00000000	149	61.384
	10N.261.49.C1	USA: Massachusetts	Marine environmental sample	2013	MCYU00000000	160	45.184
	10N.261.48.E3	USA: Massachusetts	Marine environmental sample	2013	MCYZ00000000	141	44.356
	10N.261.48.E5	USA: Massachusetts	Marine environmental sample	2013	MCYY00000000	145	47.792
	10N.261.51.B7	USA: Massachusetts	Marine environmental sample	2013	MCYM00000000	169	49.601
	10N.261.48.B1	USA: Massachusetts	Marine environmental sample	2013	MCZG00000000	169	47.924
	10N.261.46.C3	USA: Massachusetts	Marine environmental sample	2013	MCZO00000000	149	53.176
	10N.286.51.A9	USA: Massachusetts	Marine environmental sample	2013	MCUI00000000	163	47.386
	10N.286.51.A6	USA: Massachusetts	Marine environmental sample	2013	MCUK00000000	140	70.514
	10N.261.52.F5	USA: Massachusetts	Marine environmental sample	2013	MCXO00000000	134	66.632
	10N.261.52.F6	USA: Massachusetts	Marine environmental sample	2013	MCXN00000000	133	54.442
	10N.261.55.F5	USA: Massachusetts	Marine environmental sample	2013	MCWQ00000000	159	44.179
	10N.261.54.C7	USA: Massachusetts	Marine environmental sample	2013	MCXF00000000	263	36.943
	10N.261.54.B2	USA: Massachusetts	Marine environmental sample	2013	MCXI00000000	152	52.441
	10N.261.52.F10	USA: Massachusetts	Marine environmental sample	2013	MCXS00000000	143	57.841
	10N.261.52.F8	USA: Massachusetts	Marine environmental sample	2013	MCXL00000000	140	61.546
	10N.261.45.B7	USA: Massachusetts	Marine environmental sample	2013	MDAF00000000	167	37.441
	10N.261.51.F2	USA: Massachusetts	Marine environmental sample	2013	MCYH00000000	183	40.858
	10N.222.51.E5	USA: Massachusetts	Marine environmental sample	2013	MDBA00000000	74	114.821
	10N.222.51.E4	USA: Massachusetts	Marine environmental sample	2013	MDBB00000000	127	79.769
	10N.222.52.B8	USA: Massachusetts	Marine environmental sample	2013	MDAU00000000	142	93.368
	10N.222.49.F8	USA: Massachusetts	Marine environmental sample	2013	MDBJ00000000	137	59.962
	10N.222.51.A4	USA: Massachusetts	Marine environmental sample	2013	MDBH00000000	141	65.842
	10N.261.49.F3	USA: Massachusetts	Marine environmental sample	2013	MCYR00000000	184	44.018
	10N.261.49.E4	USA: Massachusetts	Marine environmental sample	2013	MCYS00000000	138	50.258
	10N.261.52.A10	USA: Massachusetts	Marine environmental sample	2013	MCYE00000000	143	73.484
	10N.261.52.B1	USA: Massachusetts	Marine environmental sample	2013	MCYB00000000	149	43.484
	10N.261.48.C6	USA: Massachusetts	Marine environmental sample	2013	MCZA00000000	149	58.833
	10N.261.46.B7	USA: Massachusetts	Marine environmental sample	2013	MCZP00000000	157	38.867
Vibrio campbellii	ATCC BAA-1116	Unknown	Marine environmental sample	1993	CP000789.1/CP000790.1	Complete	Complete
	HY01	Unknown	Marine environmental sample	Unknown	AAWP00000000.1	205	140.557	Yes	No
	051011E	Japan: Miyazaki	Marine environmental sample	2011	BBKU00000000.1	223	495.928	Yes	No
	051011F	Japan: Miyazaki	Marine environmental sample	2011	BBKV00000000.1	242	238.754	Yes	No
	151112C	Japan: Miyazaki	Marine environmental sample	2012	BBKW00000000.1	251	300.655
	CCS02	Australia	Marine environmental sample	2007	BBKX00000000.1	185	303.643	Yes	No
	DS40M4	Canary Islands	Marine environmental sample	Unknown	AGIE00000000.1	121	138.622
	CAIM 519	Hawaii	Marine environmental sample	1971	CP015863.1/CP015864.1	Complete	Complete	Yes	No
	UMTGB204	Malaysia: Bidong Island, Terengganu	Not applicable	2012	JSFE00000000.1	60	947.033	Yes	No
	051011G	Japan: Miyazaki	Environmental sample	2011	BBKG00000000.1	209	390.956	Yes	No
	602L	USA: Boca Ciega Bay, Florida	Marine environmental sample	2002	JPTF00000000.1	352	19.434	Yes	No
	CAIM115	Mexico	Vibriosis outbreak	1999	JPTG00000000.1	300	21.972	Yes	No
	CAIM1500	Mexico: Sinaloa	Vibriosis outbreak	1972	JPTH00000000.1	299	22.458
	E1	Bahamas: Chub Cay	White grunt gut	1992	JPTJ00000000.1	301	39.259	Yes	No
	PEL22A	Brazil: Abrolhos Bank	Marine environmental sample	Unknown	AHYY00000000.1	300	504.501
	42A	Brazil: Abrolhos Bank	Healthy coral	2007	JPTC00000000.1	298	33.789
	501J	USA: Boca Ciega Bay, Florida	Vibriosis outbreak	2001	JPTD00000000.1	273	41.476
	CAIM198	Mexico: Sinaloa	Vibriosis outbreak	1999	JPTI00000000.1	277	55.789
	9078-83	Unknown	Not applicable	1983	JPTE00000000.1	300	48.369
Vibrio caribbeanicus	ATCC BAA-2122	Curazao	Marine sponge	2000	AEIU00000000.1	126	122.512
	T14	Malaysia	Marine environmental sample	2014	JRWR00000000.1	51	498.933
Vibrio coralliilyticus	OCN014	Hawaii	Diseased colony of the coral Acropora cytherea	2011	CP009264.2/CP009265.2	Complete	Complete
	RE98	USA:Netarts Bay Oregon	Shellfish Hatchery	2000	CP009617.1/CP009618.1	Complete	Complete
	ATCC BAA-450	Tanzania	Diseased coral	1999	ACZN00000000.1	20	919.232	Yes	No
	P1	Australia: Magnetic Island	Diseased coral	Unknown	AEQS00000000.1	255	42.357
	S2052	Indian Ocean	Sediment	2006	JXXR00000000.1	60	236.772
	S2043	Indian Ocean	Copepod	2006	JXXS00000000.1	64	236.774
	OCN008	Hawaii	Coral reef	2010	AVOO00000000.1	210	50.722
Vibrio crassostreae	J2-9	Unknown	Oyster mortality outbreak	2011	CCJY00000000.1	174	188.508
	9ZC13	USA: Massachusetts	Zooplankton collected from plum island	2008	AJYZ00000000.2	157	101.605
	9ZC77	USA: Massachusetts	Zooplankton collected from plum island	2008	AJZA00000000.2	304	29.255	Yes	No
	ZF-91	USA: Massachusetts	Marine environmental sample	2006	AJZC00000000.2	296	42.262
	9CS106	USA: Massachusetts	Stomach crab	2008	AJYY00000000.1	189	72.991
	9ZC88	USA: Massachusetts	Zooplankton collected from plum island	2008	AJZB00000000.2	212	66.329
	J5-15	France	Oyster mortality outbreak	2011	CCKD00000000.1	92	219.048	Yes	No
	J5-19	France	Oyster mortality outbreak	2011	CCJU00000000.1	145	194.571	Yes	No
	J5-20	France	Oyster mortality outbreak	2011	CCKB00000000.1	145	170.623
	LGP7	Unknown	Oyster mortality outbreak	Unknown	CCJW00000000.1	122	270.473
	LGP8	Unknown	Oyster mortality outbreak	Unknown	CCKE00000000.1	177	222.044
	LGP107	Unknown	Oyster mortality outbreak	Unknown	CCKC00000000.1	86	237.691
	J5-4	France	Oyster mortality outbreak	Unknown	CCJX00000000.1	189	151.408	Yes	No
	J5-5	France	Oyster mortality outbreak	Unknown	CCJV00000000.1	165	151.003	Yes	No
	Evh12	Portugal	Marine environmental sample	2010	FAUO00000000.1	17	650.025
	10N.286.45.A2	USA: Massachusetts	Marine environmental sample	2013	Uncharacterizated	194	91.201	Yes	No
	10N.286.45.A3	USA: Massachusetts	Marine environmental sample	2013	Uncharacterizated	143	115.029	Yes	No
	10N.286.51.C3	USA: Massachusetts	Marine environmental sample	2013	Uncharacterizated	59	283.876	Yes	No
Vibrio cyclitrophicus	FF75	China	Marine environmental sample	Unknown	ATLT00000000.1	5	1,741,232
	1F111	USA: Massachusetts	Marine environmental sample	2006	AHTI00000000.2	159	160.484
	1F53	USA: Massachusetts	Marine environmental sample	2006	AICZ00000000.2	145	139.595
	1F97	USA: Massachusetts	Marine environmental sample	2006	AIDA00000000.2	163	140.071
	1F175	USA: Massachusetts	Marine environmental sample	2006	AIDB00000000.2	121	204.176
	1F273	USA: Massachusetts	Marine environmental sample	2006	AIDC00000000.2	237	95.134
	1F289	USA: Massachusetts	Marine environmental sample	2006	AIDD00000000.2	195	73.315
	FF75	USA: Massachusetts	Marine environmental sample	2006	ATLT00000000.1	5	1,741,232
	FF274	USA: Massachusetts	Marine environmental sample	2006	AIDG00000000.1	148	96.038
	ZF14	USA: Massachusetts	Marine environmental sample	2006	AIDH00000000.2	193	65.741
	ZF28	USA: Massachusetts	Marine environmental sample	2006	AIDI00000000.2	186	187.058
	ZF30	USA: Massachusetts	Marine environmental sample	2006	AIDJ00000000.2	91	251.618
	ZF65	USA: Massachusetts	Marine environmental sample	2006	AIDK00000000.2	105	140.039
	ZF99	USA: Massachusetts	Marine environmental sample	2006	AIDL00000000.2	87	281.677
	ZF170	USA: Massachusetts	Marine environmental sample	2006	AIDM00000000.2	76	182.241
	ZF207	USA: Massachusetts	Marine environmental sample	2006	AIDN00000000.2	151	106.191
	ZF205	USA: Massachusetts	Marine environmental sample	2006	AIDO00000000.2	73	281.944
	ZF255	USA: Massachusetts	Marine environmental sample	2006	MAKE00000000.1	310	157.039
	ZF264	USA: Massachusetts	Marine environmental sample	2006	AIDQ00000000.2	128	100.048
	ZF270	USA: Massachusetts	Marine environmental sample	2006	AIDR00000000.2	244	45.457
	FF160	USA: Massachusetts	Marine environmental sample	2006	AIDF00000000.2	174	73.363
	10N.261.45.F7	USA: Massachusetts	Marine environmental sample	2013	MCZW00000000	48	222.084
	10N.222.46.F12	USA: Massachusetts	Marine environmental sample	2013	MDBQ00000000	97	201.001
	10N.222.45.E8	USA: Massachusetts	Marine environmental sample	2013	MDBX00000000	81	231.223
	10N.286.55.A5	USA: Massachusetts	Marine environmental sample	2013	MCSN00000000	57	207.789
	10N.222.54.F11	USA: Massachusetts	Marine environmental sample	2013	MDAP00000000	56	240.093
	10N.286.52.F6	USA: Massachusetts	Marine environmental sample	2013	MCTQ00000000	65	177.448
	10N.286.54.E11	USA: Massachusetts	Marine environmental sample	2013	MCTE00000000	170	57.136
	10N.286.54.C7	USA: Massachusetts	Marine environmental sample	2013	MCTG00000000	88	120.158
	10N.286.51.B1	USA: Massachusetts	Marine environmental sample	2013	MCUH00000000	61	170.948
	10N.286.45.F8	USA: Massachusetts	Marine environmental sample	2013	MCVY00000000	201	48.599
	10N.286.55.C10	USA: Massachusetts	Marine environmental sample	2013	MCSL00000000	54	204.132
	10N.286.55.B4	USA: Massachusetts	Marine environmental sample	2013	MCSM00000000	68	210.814
	10N.286.55.A12	USA: Massachusetts	Marine environmental sample	2013	MCSQ00000000	96	142.679
	10N.286.54.E4	USA: Massachusetts	Marine environmental sample	2013	MCTB00000000	46	203.938
	10N.286.54.E8	USA: Massachusetts	Marine environmental sample	2013	MCSY00000000	71	145.591
	10N.286.49.B9	USA: Massachusetts	Marine environmental sample	2013	MCUU00000000	57	146.101
	10N.286.52.C10	USA: Massachusetts	Marine environmental sample	2013	MCTX00000000	220	46.411
	10N.286.54.F9	USA: Massachusetts	Marine environmental sample	2013	MCSR00000000	239	36.513
	10N.286.54.F4	USA: Massachusetts	Marine environmental sample	2013	MCSV00000000	146	68.017
	10N.286.54.F2	USA: Massachusetts	Marine environmental sample	2013	MCSX00000000	75	153.778
	10N.286.54.E5	USA: Massachusetts	Marine environmental sample	2013	MCTA00000000	56	185.891
	10N.286.49.E3	USA: Massachusetts	Marine environmental sample	2013	MCUQ00000000	57	198.748
	10N.286.49.E10	USA: Massachusetts	Marine environmental sample	2013	MCUR00000000	87	147.856
	10N.286.48.E2	USA: Massachusetts	Marine environmental sample	2013	MCVE00000000	73	153.952
	10N.286.49.A5	USA: Massachusetts	Marine environmental sample	2013	MCUY00000000	64	170.184
	10N.286.49.B11	USA: Massachusetts	Marine environmental sample	2013	MCUX00000000	62	246.246
	10N.286.45.B7	USA: Massachusetts	Marine environmental sample	2013	MCWJ00000000	94	147.081
	10N.286.55.F10	USA: Massachusetts	Marine environmental sample	2013	MCRY00000000	81	117.769
	10N.286.45.B12	USA: Massachusetts	Marine environmental sample	2013	MCWM00000000	115	87.852
	10N.286.55.C7	USA: Massachusetts	Marine environmental sample	2013	MCSE00000000	258	47.503
	10N.286.55.C4	USA: Massachusetts	Marine environmental sample	2013	MCSF00000000	73	139.015
	10N.286.55.C3	USA: Massachusetts	Marine environmental sample	2013	MCSG00000000	181	51.079
	10N.286.55.F1	USA: Massachusetts	Marine environmental sample	2013	MCRX00000000	103	88.539
	10N.286.46.F8	USA: Massachusetts	Marine environmental sample	2013	MCVL00000000	65	128.165
	10N.286.46.B3	USA: Massachusetts	Marine environmental sample	2013	MCVT00000000	173	61.608
	10N.286.55.E8	USA: Massachusetts	Marine environmental sample	2013	MCRZ00000000	52	207.789
	10N.286.55.E6	USA: Massachusetts	Marine environmental sample	2013	MCSA00000000	53	201.179
	10N.222.46.E12	USA: Massachusetts	Marine environmental sample	2013	MDBS00000000	110	186.114
	10N.261.52.C4	USA: Massachusetts	Marine environmental sample	2013	MCXY00000000	47	302.794
	10N.261.54.F1	USA: Massachusetts	Marine environmental sample	2013	MCXC00000000	82	90.913
	10N.261.55.E6	USA: Massachusetts	Marine environmental sample	2013	MCWS00000000	68	168.422
	10N.286.45.A5	USA: Massachusetts	Marine environmental sample	2013	MCWN00000000	102	193.029
	10N.261.55.A11	USA: Massachusetts	Marine environmental sample	2013	MCXA00000000	87	132.216
	10N.261.52.E1	USA: Massachusetts	Marine environmental sample	2013	MCXU00000000	79	196.502
	10N.261.55.F9	USA: Massachusetts	Marine environmental sample	2013	MCWP00000000	215	45.584
	10N.261.54.B5	USA: Massachusetts	Marine environmental sample	2013	MCXH00000000	57	168.237
	10N.261.55.B9	USA: Massachusetts	Marine environmental sample	2013	MCWW00000000	75	145.721
	10N.261.54.A3	USA: Massachusetts	Marine environmental sample	2013	Uncharacterizated	80	151.962	Yes	No
	10N.286.54.E4	USA: Massachusetts	Marine environmental sample	2013	Uncharacterizated	46	274.458	Yes	No
	10N.286.54.E5	USA: Massachusetts	Marine environmental sample	2013	Uncharacterizated	56	281.596	Yes	No
	10N.286.55.A5	USA: Massachusetts	Marine environmental sample	2013	Uncharacterizated	58	213.786	Yes	No
	10N.286.55.C7	USA: Massachusetts	Marine environmental sample	2013	Uncharacterizated	267	94.562	Yes	No
	10N.286.55.C8	USA: Massachusetts	Marine environmental sample	2013	Uncharacterizated	130	240.222	Yes	No
	10N.286.51.A5	USA: Massachusetts	Marine environmental sample	2013	Uncharacterizated	98	128.221	Yes	No
	10N.261.55.F11	USA: Massachusetts	Marine environmental sample	2013	Uncharacterizated	56	246.856	Yes	No
	10N.222.49.E12	USA: Massachusetts	Marine environmental sample	2013	Uncharacterizated	337	249.813	Yes	No
	10N.222.52.E8	USA: Massachusetts	Marine environmental sample	2013	Uncharacterizated	153	67.018	Yes	No
	10N.261.45.A3	USA: Massachusetts	Marine environmental sample	2013	Uncharacterizated	93	149.543	Yes	No
	10N.261.45.F7	USA: Massachusetts	Marine environmental sample	2013	Uncharacterizated	48	319.328	Yes	No
	10N.261.46.A5	USA: Massachusetts	Marine environmental sample	2013	Uncharacterizated	70	222.192	Yes	No
	10N.261.48.A5	USA: Massachusetts	Marine environmental sample	2013	Uncharacterizated	68	185.131	Yes	No
	10N.261.48.F6	USA: Massachusetts	Marine environmental sample	2013	Uncharacterizated	85	128.688	Yes	No
	10N.261.52.C4	USA: Massachusetts	Marine environmental sample	2013	Uncharacterizated	47	404.123	Yes	No
Vibrio diabolicus	CNCM I-1629	East Pacific Rise	Deep sea hydrothermal vents	1991	CCKK00000000.1	29	776.801	Yes	No
Vibrio diazotrophicus	NBRC 103148	Canada	10N.286.51.E5	1987	BBJY00000000.1	57	250.787
	60.6B	Baltic Sea, Kattegat, Anholt Loch	Environmental sample; subseafloor	2013	POSH00000000.1	54	196.201	Yes	No
	60.6F	Baltic Sea, Kattegat, Anholt Loch	Environmental sample; subseafloor	2013	POSI00000000.1	77	114.453
	60.18M	Baltic Sea, Kattegat, Anholt Loch	Environmental sample; subseafloor	2013	POSJ00000000.1	42	254.877	Yes	No
	65.7M	Baltic Sea, Kattegat, Anholt Loch	Environmental sample; subseafloor	2013	POSL00000000.1	40	193.656
	60.27F	Baltic Sea, Bornholm Basin	Environmental sample; subseafloor	2013	POSK00000000.1	49	180.451	Yes	No
	65.10M	Baltic Sea, Bornholm Basin	Environmental sample; subseafloor	2013	POSM00000000.1	37	206.116
Vibrio ezurae	NBRC 102218	Japan	Not applicable	Unknown	BATM00000000.1	67	112.764
Vibrio fischeri	ES114	Unknown	Light organs of the squid Euprymna scolopes	Unknown	CP000020.2/CP000021.2	Complete	Complete
	MJ11	Japan	Light organs of the squid Euprymna scolopes	1991	CP001139.1/CP001133.1	Complete	Complete
	SR5	Mediterranean Sea	Sepiola robusta (bobtail squid)	Unknown	CM001400.1/CM001401.1	Complete	Complete
	ZF-211	USA: Massachusetts	Marine environmental sample	2006	AJYI00000000.2	184	95.814
	VCW2E2	USA: Hawaii	Not applicable	2003	LCYF00000000.1	54	251.047	Yes	No
	JCM 18803	Japan	Not applicable	Unknown	BBEE00000000.1	180	72.451
	5LC	Portugal , sea water	Marine environmental sample	unknown	CVOI00000000.1	54	232.186
Vibrio fluvialis	ATCC 33809	Bangladesh:Dacca	Human	Unknown	CP014034.1/CP014035.1	Complete	Complete
	PG41	Bahrain	Patient with severe diarrhea	1970	ASXS00000000.1	49	236.091
	I21563	Bahrain	Patient with severe diarrhea	1970	ASXT00000000.1	84	109.625
	560	Brazil	Not applicable	2001	JQHW00000000.1	152	54.791
	539	Brazil	Crassostrea rhizophorae	2002	JQHX00000000.1	84	92.236
	3663	China: Hangzhou	Clinical sample	2014	JXXQ00000000.1	207	57.993
	S1110	Pacific Ocean: Guinea	Marine environmental sample	2006	LKHR00000000.1	252	50.649
Vibrio fortis	Dalian14	China	Diseased Sea Urchin	2010	JFFR00000000.1	33	423.815	Yes	No
Vibrio furnissii	NCTC 11218	Unknown	Marine environmental sample	Unknown	CP002377.1/CP002378.1	Complete	Complete
	ZOR0035	USA: Eugene	Intestinal tract Danio rerio	2013	JTLJ00000000.1	122	77.099
	CIP 102972	USA	Marine environmental sample	2009	ACZP00000000.1	24	1,355,700
	S0821	Atlantic Ocean: Sea Chest	Sea Chest	2006	LKHS00000000.1	91	269.714
Vibrio galatheae	S2757	Australia	Coral sea	2007	JXXV00000000.1	71	228.481
Vibrio gazogenes	ATCC 43941	USA: Saltwater marsh, North Carolina	Marine environmental sample	1987	ASAJ00000000.1	50	252.101
Vibrio genomosp. F6	FF-238	USA: Massachusetts	Marine environmental sample	2006	AJYW00000000.2	300	53.152	Yes	No
Vibrio genomosp. F10	ZF-129	USA: Massachusetts	Marine environmental sample	2006	AJYQ00000000.2	161	68.511
	9ZD137	USA: Massachusetts	Marine environmental sample	2006	AJYO00000000.2	300	33.789
	9ZC157	USA: Massachusetts	Marine environmental sample	2006	AJYP00000000.2	285	29.823
	9ZB36	USA: Massachusetts	Marine environmental sample	2008	AJYN00000000.2	194	58.632
	9CSC122	USA: Massachusetts	Marine environmental sample	2007	MAJZ00000000.1	300	3.896
Vibrio halioticoli	NBRC 102217	Unknown	Marine environmental sample	1992	BAUJ00000000.1	109	61.825	Yes	No
Vibrio harveyi	ATCC 43516	Mouth of shark, Bahamas	Marine environmental sample	1984	CP014038.1/CP014039.1	Complete	Complete
	ZJ0603	China: Guangdong Province	Diseased Orange-spotted grouper	2011	AKIH00000000.1	206	186.826	Yes	No
	AOD131	Taiwan: Kaohsiung	Vibriosis outbreak	Unknown	AOMR00000000.1	103	312.742
	823TEZ1	Japan:Taisei	Marine environmental sample	2005	BBKY00000000.1	300	286.978
	KC13.17.5	Vietnam	Not applicable	Unknown	BBXN00000000.1	52	356.903
	1DA3	Unknown	Not applicable	Unknown	ACZC00000000.1	140	103.373	Yes	No
	CAIM 1792	Mexico	Diseased shrimp lesion	2005	AHHQ00000000.1	86	117.587	Yes	No
	ATCC 14126	Unknown	Dead luminiscent amphipod	Unknown	AMCT00000000.1	253	45.628
	VHJR7	Malaysia	Lates calcarifer (Heart)	2009	CAUO00000000.1	70	182.183	Yes	No
	BSW5	France: Saint Malo	Marine environmental sample	2014	JXIL00000000.1	112	162.233
	BSW7	France: Saint Malo	Marine environmental sample	2014	JXIM00000000.1	132	107.698	Yes	No
	VHJR4	Malaysia	Lates calcarifer (kidney)	2009	CAUN00000000.1	95	164.778
	CAIM463	Greece	Dicentrarchus labrax (sea bass)	1991	JPTP00000000.1	300	60.861	Yes	No
	CAIM606	Japan: Uchiura Bay, Numazu	Trachurus japonicus (Japanese horse mackerel)	1992	JPTR00000000.1	300	30.413
	H6	Bahamas: Chub Cay	Holocentrus sp.	1992	JPTS00000000.1	271	41.745
	ATCC 35804	USA: Baltimore, Maryland	Carcharhinus plumbeus (kidney)	1982	JPTT00000000.1	277	16.163
	2415-05	USA: Hawaii	Human sample (blood)	2005	JPTK00000000.1	246	45.712
	74F	Brazil: Abrolhos Bank	Diseased coral	2007	JPTL00000000.1	236	55.123
	CAIM1075	Mexico: SCPA Burabampo SCL	Crassostrea gigas (oyster)	2003	JPTM00000000.1	299	24.278
	CAIM148	Mexico: Valle de Matatipac	Diseased shrimp hemolymph	1995	JPTN00000000.1	300	13.658
	CAIM464	Spain	Scophthalmus maximus (turbot)	1994	JPTQ00000000.1	289	20.336	Yes	No
	VH2	Greece: Crete	Vibriosis outbreak	2007	LGYS00000000.1	107	75.858
	VH5	Greece: Crete	Vibriosis outbreak	2007	LGYT00000000.1	121	93.223
	LMG 4044	USA: Massachusetts	Marine environmental sample	Unknown	LOSK00000000.1	2	3,540,148
	ATCC 35084	USA: MD	Carcharhinus plumbeus (kidney)	1982	LRIF00000000.1	2	3,602,133
	MOR3	Morocco: Legzira	Shore seawater	2014	LNRD00000000.1	74	281.553
	CUB2	Cuba: Varadero	Shore seawater	2014	LNRB00000000.1	106	324.683
	E385	China: Daya Bay of Guangdong Province	Epinephelus coioides (cage)	2009	AYKI00000000.1	100	213.387
	CAIM461	Denmark	Shark tank water	1993	JPTO00000000.1	259	54.224
Vibrio hepatarius	DSM 19134	Ecuador	Litopenaeus vannamei	1996	LHPI00000000.1	88	292.816
Vibrio hyugaensis	090810a	Japan:Miyazaki	Marine environmental sample	2010	BBLD00000000.1	76	191.228
	100512A	Japan:Miyazaki	Marine environmental sample	2012	BBLE00000000.1	81	226.236
	151112A	Japan:Miyazaki	Marine environmental sample	2012	BBLF00000000.1	214	89.089
Vibrio ichthyoenteri	ATCC 700023	Japan	Healthy marine sponge Scleritoderma cyanea	1995	AFWF00000000.1	300	45.976	Yes	No
Vibrio jasicida	200612G	Japan:Miyazaki	Marine environmental sample	2012	BBKZ00000000.1	84	152.982
	201212A	Japan:Miyazaki	Marine environmental sample	2012	BBLA00000000.1	119	168.141
	MWB 21	Unknown	Not applicable	1920	BAOA00000000.1	282	84.013
	090810c	Unknown	Marine environmental sample	Unknown	BAOC00000000.1	168	158.064
	LMG 25398	Unknown	Marine environmental sample	Unknown	BAOG00000000.1	278	109.122	Yes	No
	NCCB 100079	Unknown	Not applicable	Unknown	LNQW00000000.1	136	179.309
	10N.222.52.B12	USA: Massachusetts	Marine environmental sample	2013	Uncharacterizated	86.151	2010	Yes	No
Vibrio kanaloae	5S-149	USA: Massachusetts	Marine environmental sample	2006	AJYX00000000.2	150	169.853
	10N.261.49.B3	USA: Massachusetts	Marine environmental sample	2013	MCYW00000000	140	84.216
	10N.261.54.A10	USA: Massachusetts	Marine environmental sample	2013	Uncharacterizated	122	102.139	Yes	No
Vibrio lentus	BSW13	France: Saint-Malo		2014	LFQI00000000.1	73	194.565
	10N.261.48.B11	USA: Massachusetts	Marine environmental sample	2013	MCZH00000000	41	321.605
	10N.261.51.A9	USA: Massachusetts	Marine environmental sample	2013	MCYN00000000	61	184.869
	10N.261.51.F9	USA: Massachusetts	Marine environmental sample	2013	MCYF00000000	37	686.105
	10N.261.49.F8	USA: Massachusetts	Marine environmental sample	2013	MCYP00000000	64	186.219
	10N.261.52.B2	USA: Massachusetts	Marine environmental sample	2013	MCYA00000000	54	366.983
	10N.261.52.C5	USA: Massachusetts	Marine environmental sample	2013	MCXX00000000	48	297.068
	10N.261.52.C7	USA: Massachusetts	Marine environmental sample	2013	MCXW00000000	86	254.964
	10N.261.52.F7	USA: Massachusetts	Marine environmental sample	2013	MCXM00000000	79	413.465
	10N.261.52.F12	USA: Massachusetts	Marine environmental sample	2013	MCXR00000000	63	128.563
	10N.261.55.E8	USA: Massachusetts	Marine environmental sample	2013	MCWR00000000	109	263.415
	10N.261.52.F1	USA: Massachusetts	Marine environmental sample	2013	MCXQ00000000	48	315.343
	10N.261.55.E5	USA: Massachusetts	Marine environmental sample	2013	MCWT00000000	48	180.508
	10N.261.55.B3	USA: Massachusetts	Marine environmental sample	2013	MCWX00000000	168	67.242
	10N.261.55.A8	USA: Massachusetts	Marine environmental sample	2013	MCWY00000000	142	72.052
	10N.261.54.A2	USA: Massachusetts	Marine environmental sample	2013	MCXJ00000000	78	289.722
	10N.261.52.C9	USA: Massachusetts	Marine environmental sample	2013	MCXV00000000	286	38.879
	10N.261.55.C8	USA: Massachusetts	Marine environmental sample	2013	MCWV00000000	79	126.098
	10N.286.51.F12	USA: Massachusetts	Marine environmental sample	2013	MCUC00000000	166	105.788
	10N.286.46.B11	USA: Massachusetts	Marine environmental sample	2013	MCVU00000000	250	28.973
	10N.286.46.A11	USA: Massachusetts	Marine environmental sample	2013	MCVW00000000	279	47.279
	10N.286.45.E9	USA: Massachusetts	Marine environmental sample	2013	MCWB00000000	185	61.451
	10N.286.45.E6	USA: Massachusetts	Marine environmental sample	2013	MCWC00000000	246	45.604
	10N.286.55.C2	USA: Massachusetts	Marine environmental sample	2013	MCSH00000000	203	63.941
	10N.286.45.B8	USA: Massachusetts	Marine environmental sample	2013	MCWI00000000	210	57.352
	10N.286.49.A12	USA: Massachusetts	Marine environmental sample	2013	MCUZ00000000	63	146.151
	10N.286.48.A2	USA: Massachusetts	Marine environmental sample	2013	MCVK00000000	196	62.678
	10N.286.48.A9	USA: Massachusetts	Marine environmental sample	2013	MCVH00000000	224	66.757
	10N.286.46.E8	USA: Massachusetts	Marine environmental sample	2013	MCVM00000000	72	326.731
	10N.286.54.E12	USA: Massachusetts	Marine environmental sample	2013	MCTD00000000	108	95.466
	10N.286.54.F7	USA: Massachusetts	Marine environmental sample	2013	MCST00000000	85	130.021
	10N.286.54.F6	USA: Massachusetts	Marine environmental sample	2013	MCSU00000000	269	46.751
	10N.286.54.F8	USA: Massachusetts	Marine environmental sample	2013	MCSS00000000	296	42.397
	10N.286.52.E10	USA: Massachusetts	Marine environmental sample	2013	MCTT00000000	88	206.841
	10N.286.54.B1	USA: Massachusetts	Marine environmental sample	2013	MCTJ00000000	38	264.642
	10N.286.54.B8	USA: Massachusetts	Marine environmental sample	2013	MCTI00000000	68	175.406
	10N.286.54.C8	USA: Massachusetts	Marine environmental sample	2013	MCTF00000000	295	26.228
	10N.286.49.C5	USA: Massachusetts	Marine environmental sample	2013	MCUS00000000	50	170.578
	10N.286.49.F11	USA: Massachusetts	Marine environmental sample	2013	MCUO00000000	108	216.709
	10N.286.54.A11	USA: Massachusetts	Marine environmental sample	2013	MCTN00000000	64	199.591
	10N.286.52.B7	USA: Massachusetts	Marine environmental sample	2013	MCTZ00000000	84	136.125
	10N.286.51.B9	USA: Massachusetts	Marine environmental sample	2013	MCUE00000000	45	161.232
	10N.286.46.B8	USA: Massachusetts	Marine environmental sample	2013	MCVS00000000	101	212.455
	10N.286.46.A10	USA: Massachusetts	Marine environmental sample	2013	MCVX00000000	82	285.906
	10N.286.48.A4	USA: Massachusetts	Marine environmental sample	2013	MCVJ00000000	40	372.335	Yes	No
	10N.286.54.A8	USA: Massachusetts	Marine environmental sample	2013	MCTK00000000	95	127.097
	10N.286.54.E7	USA: Massachusetts	Marine environmental sample	2013	MCSZ00000000	60	240.516
	10N.286.54.E1	USA: Massachusetts	Marine environmental sample	2013	MCTC00000000	50	196.211
	10N.286.55.A1	USA: Massachusetts	Marine environmental sample	2013	MCSP00000000	100	128.297
	10N.286.55.A2	USA: Massachusetts	Marine environmental sample	2013	MCSO00000000	205	64.077
	10N.286.55.C12	USA: Massachusetts	Marine environmental sample	2013	MCSJ00000000	52	178.922
	10N.286.55.C1	USA: Massachusetts	Marine environmental sample	2013	MCSI00000000	198	71.598
	10N.286.45.C1	USA: Massachusetts	Marine environmental sample	2013	MCWG00000000	36	403.614
	10N.286.45.C8	USA: Massachusetts	Marine environmental sample	2013	MCWE00000000	40	383.103
	10N.286.45.C3	USA: Massachusetts	Marine environmental sample	2013	MCWF00000000	197	52.525
	10N.286.45.B9	USA: Massachusetts	Marine environmental sample	2013	MCWH00000000	86	256.796
	10N.286.51.C2	USA: Massachusetts	Marine environmental sample	2013	MCUD00000000	215	62.282
	10N.286.51.A1	USA: Massachusetts	Marine environmental sample	2013	MCUL00000000	59	129.286
	10N.286.54.A6	USA: Massachusetts	Marine environmental sample	2013	MCTL00000000	53	236.721
	10N.286.54.A1	USA: Massachusetts	Marine environmental sample	2013	MCTM00000000	51	210.724
	10N.261.45.C3	USA: Massachusetts	Marine environmental sample	2013	MDAE00000000	55	217.115
	10N.261.45.E3	USA: Massachusetts	Marine environmental sample	2013	MCZY00000000	94	279.768
	10N.261.45.E12	USA: Massachusetts	Marine environmental sample	2013	MDAA00000000	51	217.103
	10N.261.45.B10	USA: Massachusetts	Marine environmental sample	2013	MDAH00000000	94	283.999
	10N.261.48.A1	USA: Massachusetts	Marine environmental sample	2013	MCZJ00000000	47	195.574
	10N.261.46.F8	USA: Massachusetts	Marine environmental sample	2013	MCZK00000000	185	81.171
	10N.261.46.B5	USA: Massachusetts	Marine environmental sample	2013	MCZQ00000000	58	186.314
	10N.261.46.A1	USA: Massachusetts	Marine environmental sample	2013	MCZT00000000	44	673.244	Yes	No
	10N.261.45.F8	USA: Massachusetts	Marine environmental sample	2013	MCZV00000000	42	257.139	Yes	No
	10N.261.45.F9	USA: Massachusetts	Marine environmental sample	2013	MCZU00000000	102	194.621
	10N.261.46.B12	USA: Massachusetts	Marine environmental sample	2013	MCZR00000000	84	284.675	Yes	No
	10N.261.48.C5	USA: Massachusetts	Marine environmental sample	2013	MCZB00000000	260	83.298
	10N.261.51.B8	USA: Massachusetts	Marine environmental sample	2013	MCYL00000000	47	294.246
	10N.261.48.A9	USA: Massachusetts	Marine environmental sample	2013	MCZI00000000	39	306.883
	10N.261.48.C12	USA: Massachusetts	Marine environmental sample	2013	MCZC00000000	51	286.354
	10N.261.48.C11	USA: Massachusetts	Marine environmental sample	2013	MCZD00000000	200	57.558
	10N.261.51.C9	USA: Massachusetts	Marine environmental sample	2013	MCYK00000000	100	250.347	Yes	No
	10N.261.51.F8	USA: Massachusetts	Marine environmental sample	2013	MCYG00000000	94	149.175
	10N.222.54.E4	USA: Massachusetts	Marine environmental sample	2013	MKKO00000000	40	215.088
Vibrio maritimus	JCM 19235	Unknown	Marine water sample	Unknown	BBMR00000000.1	40	426.538	Yes	No
	JCM 19240	Unknown	Marine water sample	Unknown	BBMT00000000.1	45	404.841	Yes	No
Vibrio metoecus	YB5B06	USA: Oyster Pond, MA	Pond water	2009	LBGQ00000000.1	73	282.144
	YB9D03	USA: Oyster Pond, MA	Pond water	2009	LBGR00000000.1	68	277.001
	YB5B04	USA: Oyster Pond, MA	Pond water	2009	LBGP00000000.1	53	291.368	Yes	No
	0624-78	USA: Mississippi	Human stool	2006	LCUD00000000.1	84	95.774
	0724-35	USA: North Carolina	Human leg wound	2007	LCUE00000000.1	40	469.015
	YB4D01	USA: Oyster Pond, MA	Pond water	2009	LBGO00000000.1	64	253.177
	OP3H	USA: Oyster Pond, MA	Saline pond	2006	JJMN00000000.1	74	255.052
	0824-59	USA: North Carolina	Human blood	2008	LCUF00000000.1	75	156.517
	2010V-1005	USA	Human ear infection	2010	LCUG00000000.1	88	268.132
Vibrio metschnikovii	CIP 69.14	Unknown	Not applicable	Unknown	ACZO00000000.1	11	877.075
Vibrio mimicus	ATCC 33654	USA:LA	Lake water	Unknown	CP014042.1/CP014043.1	Complete	Complete
	SX-4	China	Human diarrheal patient	2009	ADOO00000000.1	35	253.803
	VM603	Japan	Not applicable	Unknown	ACYU00000000.1	195	69.001	Yes	No
	VM573	Unknown	Not applicable	Unknown	ACYV00000000.1	74	175.094	Yes	Yes
	MB-451	Bangladesh: Matlab	Human diarrheal patient	Unknown	ADAF00000000.1	3	2,971,217	Yes	No
	VM223	Brazil: Sao Paulo	Bivalve	Unknown	ADAJ00000000.1	8	2,296,284
	CAIM 602	Mexico	Clinical sample	2012	AOMO00000000.1	102	159.054
	CAIM 1883	Mexico	Marine environmental sample	2012	AWWL00000000.1	300	40.674
	ATCC 33655	USA: TN	Clinical sample	Unknown	LOSJ00000000.1	2	3,051,115
	CAIM 1882	Mexico	Marine environmental sample	2012	AWWY00000000.1	299	40.668
Vibrio mytili	CAIM 528	Spain	Marine environmental sample	1985	JXOK00000000.1	95	122.372
Vibrio natriegens	DSM 759	USA: GA	Salt marsh mud	Unknown	ATWU00000000.1	173	62.844
Vibrio navarrensis	ATCC 51183	Spain: Villafranca	Sewage	1982	JMCG00000000.1	2	3,244,259
	0824-62	USA: Florida	Clinical human blood	2008	JMCI00000000.1	236	51.584
	0053-83	USA: Florida	Clinical human wound	1983	JMCF00000000.1	119	122.943
	2232	Spain: Pitillas	Sewage	1982	JMCH00000000.1	176	111.164
Vibrio neptunius	S2394	Australia: Bass strait	Marine environmental sample	2006	JXXU00000000.1	173	92.511	Yes	No
Vibrio nereis	DSM 19584	USA:Hawaii	Marine environmental sample	1971	LHPJ00000000.1	80	285.193
Vibrio nigripulchritudo	SFn1	France: New Caledonia	Vibriosis outbreak	2000	NC_022528.1/:NC_022529.1	Complete	Complete
	MADA3029	Madagascar	Vibriosis outbreak	2007	CANZ00000000.1	131	106.802
	Wn13	France: New Caledonia	Vibriosis outbreak	2002	CAOG00000000.1	119	117.895
	SOn1	France: New Caledonia	Vibriosis outbreak	2001	CAOF00000000.1	202	60.294
	SO65	France: New Caledonia	Vibriosis outbreak	1993	CAOE00000000.1	181	60.036
	ATCC 27043	USA	Healthy marine sponge Scleritoderma cyanea	Unknown	AFWJ00000000.1	299	35.691
	S2604	Solomon Islands	Lavastone	2006	JXXT00000000.1	74	228.245
	AM115	France: New Caledonia	Vibriosis outbreak	1995	CANT00000000.1	208	49.524
	BLFn1	France: New Caledonia	Vibriosis outbreak	2001	CANU00000000.1	120	117.895
	ENn2	France: New Caledonia	Vibriosis outbreak	2002	CANV00000000.1	117	121.803
	FTn2	France: New Caledonia	Vibriosis outbreak	2003	CANW00000000.1	168	73.062
	Pon4	France: New Caledonia	Vibriosis outbreak	2002	CAOA00000000.1	149	72.183
	SFn135	France: New Caledonia	Vibriosis outbreak	2002	CAOD00000000.1	125	109.931
	SFn27	France: New Caledonia	Vibriosis outbreak	2001	CAOB00000000.1	122	109.931
Vibrio ordalii	ATCC 33509	USA: Puget Sound, Washington	Oncorhynchus kisutch (Coho salmon)	Unknown	AEZC00000000.1	254	29.345
	FF-167	USA: Massachusetts	Marine environmental sample	2006	AJYR00000000.2	285	47.654
	FF-93	USA: Massachusetts	Marine environmental sample	2006	AJYT00000000.2	261	45.363
	FS-144	USA: Massachusetts	Marine environmental sample	2006	AJYU00000000.2	279	43.027	Yes	No
	12B09	USA: Massachusetts	Marine environmental sample	2003	AJYV00000000.2	247	61.898	Yes	No
	FS-238	USA: Massachusetts	Marine environmental sample	2006	AJYS00000000.2	281	46.992
Vibrio orientalis	ATCC 33934	China	Aquaculture farm	Unknown	ACZV00000000.1	5	2,361,996
Vibrio owensii	051011B	Japan:Miyazaki	Marine environmental sample	2011	BBLB00000000.1	143	131.281	Yes	No
	GRA50-12	Taiwan	Marine subtidal rocky reef biome	2010	BBPJ00000000.1	52	522.148
	SH14	China: Shanghai	EMS/AHPND-diseased hepatopancreas	2013	LKMC00000000.1	147	421.358
	ATCC 25919	Unknown	Not applicable	Unknown	BANZ00000000.1	174	195.746
	LMG 25430	Brazil	Marine environmental sample	Unknown	BAOE00000000.1	300	63.024	Yes	No
	LMG 25443	Australia: North Queensland	Marine environmental sample	Unknown	JPRD00000000.1	119	124.014
	47666-1	Australia: North Queensland	Marine environmental sample	1993	BBKN00000000.1	233	296.773
	OCN002	USA	Marine environmental sample	2012	BBKO00000000.1	198	626.324
	NCCB 76037	Unknown	Not applicable	Unknown	LNQY00000000.1	54	753.114
	XSBZ03	China: Xisha Archipelago	Diseased Porites andrewsi	2013	CP019959.1/CP019960.1	Complete	Complete
Vibrio pacinii	DSM 19139	China, Laizhou	Not applicable	Unknown	JONH00000000.1	61	243.217
Vibrio ponticus	JCM 19238	Unknown	Not applicable	Unknown	BBMI00000000.1	98	128.889
Vibrio proteolyticus	NBRC 13287	Unknown	Not applicable	Unknown	BATJ00000000.1	50	227.034
Vibrio rhizosphaerae	DSM 18581	India	Not applicable	2007	JONG00000000.1	59	167.608
Vibrio rotiferianus	B64D1	China: Bohai Sea	Bottom marine water	2015	CP018311.1/CP018312.1	Complete	Complete
	Oz08	Australia	Marine environmental sample	2006	BBLC00000000.1	264	158.282
	DAT722	Australia: Northern Territory	mud crab larvae aquaculture tank	Unknown	AFAJ00000000.1	79	147.412
	LMG 21460	Belgium	Marine environmental sample	Unknown	BAOI00000000.1	299	52.095
	HM-10	China: Dongshan,Zhangzhou, Fujian	Hippocampus erectus (liver)	2015	MKFT00000000.1	62	256.441
Vibrio rumoiensis	1S-45	USA: Massachusetts	Marine environmental sample	2006	AJYK00000000.2	127	72.529
Vibrio sagamiensis	NBRC 104589	Japan	Marine environmental sample	Unknown	BAOJ00000000.1	297	50.295	Yes	No
Vibrio scophthalmi	LMG 19158	Spain	Marine sponge Scleritoderma cyanea	Unknown	AFWE00000000.1	230	72.536
Vibrio shilonii	AK1	Unknown	Not applicable	Unknown	ABCH00000000.1	158	95.354
	A203	Brazil: Archipelago St. Peter and St. Paul	Hermodice carunculata	Unknown	ASHJ00000000.1	300	53.834
Vibrio sinaloensis	DSM 21326	Mexico, Sinaloa	Marine sponge	2008	AEVT00000000.1	135	111.658
	T08	Malaysia	Marine environmental sample	2004	JRWP00000000.1	100	175.486	Yes	No
	AD048	Malaysia: Port Dickson	Coastal marine water	2014	JWLV00000000.1	50	272.044
	AD032	Malaysia: Port Dickson	Coastal marine water	2014	JWLU00000000.1	81	166.609
	T47	Malaysia: Port Dickson	Marine environmental sample	2014	JXBJ00000000.1	80	331.173
Vibrio sp	EJY3	South Korea	Marine environmental sample	Unknown	CP003241.1/CP003242.1	Complete	Complete
	MED222	NW Mediterranean Sea	Mediterranean Sea at a depth of 1 m	Unknown	AAND00000000.1	99	115.765
	16	Unknown	Marine environmental sample	Unknown	ACCV00000000.1	178	51.044	Yes	No
	HENC-01	Haiti	Marine environmental sample	2010	AJSQ00000000.1	165	135.702	Yes	No
	HENC-03	Haiti	Marine environmental sample	2010	AJSS00000000.1	126	187.953	Yes	No
	ER1A	USA: Hawaii	Elysia rufescens	2005	JPJA00000000.1	211	68.347
	OY15	USA: Connecticut	Oyster larvae	2009	JPIL00000000.1	45	544.789
	ZOR0018	USA: Eugene	Intestinal tract Dario rerio	2012	JTLH00000000.1	172	101.812
	S234-5	Canada	Not applicable	2008	JZAM00000000.1	300	148.585
	J2-31	France	Oyster mortality outbreak	2011	CCKO00000000.1	63	327.957
	J2-3	France	Oyster mortality outbreak	2011	CCKM00000000.1	54	285.536
	J2-4	France	Oyster mortality outbreak	2011	CCKF00000000.1	84	192.563
	J2-6	France	Oyster mortality outbreak	2011	CCKA00000000.1	64	161.606
	J2-12	France	Oyster mortality outbreak	2011	CCKN00000000.1	158	247.193
	J2-17	France	Oyster mortality outbreak	2011	CCKP00000000.1	94	142.745
	J2-15	France	Oyster mortality outbreak	2011	CCKG00000000.1	74	247.489
	J2-26	France	Oyster mortality outbreak	2011	CCKI00000000.1	74	285.866
	MEBiC08052	South Korea: coastal wetland of Suncheo	Marine sediment	2011	LQIY00000000.1	43	272.737
	AND4	Thailand	Marine environmental sample	Unknown	ABGR00000000.1	143	186.129	Yes	No
	RC341	USA: Chesapeake Bay, MD	Marine environmental sample	1998	ACZT00000000.1	28	300.667
	RC586	USA: Chesapeake Bay, MD	Marine environmental sample	1999	ADBD00000000.1	16	615.635
	N418	Unknown	Not applicable	Unknown	AFWD00000000.1	103	127.094
	712i1	USA:CA, LaJolla	Marine environmental sample	2010	ANBX00000000.1	168	88.988	Yes	No
	S512-13	Canada	Not applicable	2003	JYOR00000000.1	203	358.418
	S457-15	Canada	Not applicable	2012	JYOQ00000000.1	181	395.853
	ECSMB14106	China: Zhoushan, East China Sea	Surface of mussel adults	2012	LAUM00000000.1	92	165.294
	ECSMB14105	China: Zhoushan, East China Sea	Marine biofilm	2012	LAUL00000000.1	68	340.565	Yes	No
	Vb278	Portugal	Coastal water body	2010	CVNE00000000.1	14	586.802
	J2-1	France	Oyster mortality outbreak	2011	CCJZ00000000.1	69	274.989	Yes	No
	J2-8	France	Oyster mortality outbreak	2011	CCKL00000000.1	98	286.155
	J2-31	France	Oyster mortality outbreak	2011	CCKO00000000.1	63	327.957
	J2-29	France	Oyster mortality outbreak	2011	CCKH00000000.1	117	215.519
	VPAP30	Chile: Coquimbo	Larvae Argopecten purpuratus	2014	LBLS00000000.1	43	291.351
	JCM 19063	Unknown	Not applicable	Unknown	BAXX00000000.1	231	47.752
	B183	USA: Connecticut	Oyster larvae pathogen	2006	JPQB00000000.1	53	292.693
	HENC-02	Haiti	Not applicable	2010	AJSR00000000.1	176	99.423
	624788	USA:CA, La Jolla	Kelp frond	2010	ANBW00000000.1	300	21.752
	JCM 18904	Unknown	Not applicable	Unknown	BAYR00000000.1	70	203.785	Yes	No
	JCM 18905	Unknown	Not applicable	Unknown	BAYS00000000.1	65	206.616	Yes	No
	JCM 19053	Japan	Not applicable	Unknown	BAXK00000000.1	106	82.571
	JCM 19052	Japan	Not applicable	Unknown	BAXJ00000000.1	37	577.028
	JCM 19233	Japan	Not applicable	Unknown	BBMQ00000000.1	300	70.804
	JCM19236	Japan	Not applicable	Unknown	BBSB00000000.1	84	152.732
	JCM19241	Japan	Not applicable	Unknown
	JCM 19061	Japan	Not applicable	Unknown	BAXU00000000.1	118	124.056
	JCM 19064	Japan	Not applicable	Unknown	BAXW00000000.1	87	500.256
	JCM 18904	Japan	Not applicable	Unknown	BAYR00000000.1	70	203.785
	JCM 18905	Japan	Not applicable	Unknown	BBDZ00000000.1	64	206.616
	10N.222.47.A9	USA: Massachusetts	Marine environmental sample	2013	MKKN00000000	114	118.939
	10N.222.52.B12	USA: Massachusetts	Marine environmental sample	2013	MDAW00000000	182	83.424
	10N.222.54.B6	USA: Massachusetts	Marine environmental sample	2013	MDAR00000000	167	71.781
	10N.222.54.F10	USA: Massachusetts	Marine environmental sample	2013	MDAQ00000000	150	84.007
	10N.222.55.C12	USA: Massachusetts	Marine environmental sample	2013	MDAN00000000	234	72.748
	10N.222.55.F9	USA: Massachusetts	Marine environmental sample	2013	MDAM00000000	171	65.203
	10N.261.45.A1	USA: Massachusetts	Marine environmental sample	2013	MDAK00000000	195	83.505
	10N.261.45.A6	USA: Massachusetts	Marine environmental sample	2013	MDAI00000000	186	90.449
	10N.261.45.E1	USA: Massachusetts	Marine environmental sample	2013	MKKP00000000	268	48.236
	10N.261.45.E11	USA: Massachusetts	Marine environmental sample	2013	MDAB00000000	213	97.939
	10N.261.45.E2	USA: Massachusetts	Marine environmental sample	2013	MCZZ00000000	178	82.603
	10N.261.46.E8	USA: Massachusetts	Marine environmental sample	2013	MCZN00000000	191	76.547
	10N.261.46.F12	USA: Massachusetts	Marine environmental sample	2013	MCZL00000000	184	68.218
	10N.261.49.E11	USA: Massachusetts	Marine environmental sample	2013	MCYT00000000	245	56.491
	10N.261.51.A7	USA: Massachusetts	Marine environmental sample	2013	MCYO00000000	181	70.374
	10N.261.52.A1	USA: Massachusetts	Marine environmental sample	2013	MCYD00000000	245	28.256
	10N.261.52.E5	USA: Massachusetts	Marine environmental sample	2013	MCXT00000000	103	140.405
	10N.261.54.E10	USA: Massachusetts	Marine environmental sample	2013	MCXE00000000	143	78.983
	10N.261.55.A7	USA: Massachusetts	Marine environmental sample	2013	MCWZ00000000	241	32.359
	10N.286.45.B6	USA: Massachusetts	Marine environmental sample	2013	MCWK00000000	201	77.084
	10N.286.45.E10	USA: Massachusetts	Marine environmental sample	2013	MCWD00000000	271	21.296
	10N.286.46.E10	USA: Massachusetts	Marine environmental sample	2013	MCVO00000000	140	126.285
	10N.286.48.B7	USA: Massachusetts	Marine environmental sample	2013	MCVF00000000	299	28.114
	10N.286.49.B1	USA: Massachusetts	Marine environmental sample	2013	MCUW00000000	89	116.104
	10N.286.49.B3	USA: Massachusetts	Marine environmental sample	2013	MCUV00000000	75	133.688
	10N.286.49.C2	USA: Massachusetts	Marine environmental sample	2013	MCUT00000000	126	109.433
	10N.286.55.C11	USA: Massachusetts	Marine environmental sample	2013	MCSK00000000	66	174.401	Yes	No
	10N.286.55.E10	USA: Massachusetts	Marine environmental sample	2013	MCSD00000000	61	169.689	Yes	No
	10N.286.55.E12	USA: Massachusetts	Marine environmental sample	2013	MCSC00000000	195	54.942	Yes	No
Vibrio splendidus	12B01	USA	Marine environmental sample	Unknown	AAMR00000000.1	119	93.535
	ATCC 33789	Hawaii	Marine environmental sample	Unknown	AFWG00000000.1	91	113.851	Yes	No
	12F01	USA: Massachusetts	Marine environmental sample	2006	AIDS00000000.1	87	187.406
	12-E03	USA: Massachusetts	Marine environmental sample	2003	AJZD00000000.2	300	42.204
	ZF-90	USA: Massachusetts	Marine environmental sample	2006	AJZF00000000.2	218	66.082
	ZS-139	USA: Massachusetts	Marine environmental sample	2006	AJZE00000000.2	146	78.808
	5S-101	USA: Massachusetts	Marine environmental sample	2006	AJZG00000000.2	90	199.388
	FF-500	USA: Massachusetts	Marine environmental sample	2006	AJZH00000000.2	167	148.698
	0407ZC148	USA: Massachusetts	Marine environmental sample	2008	AJZK00000000.1	282	46.489
	1S-124	USA: Massachusetts	Marine environmental sample	2006	AJZL00000000.2	300	30.445
	FF-6	USA: Massachusetts	Marine environmental sample	2006	AJZI00000000.2	300	37.895
	1F-157	USA: Massachusetts	Marine environmental sample	2006	AJZJ00000000.2	303	29.459
	UCD-SED7	USA: Bodega Bay	Seagrass sediment	2015	LIZK00000000.1	54	589.986
	UCD-SED10	USA: Bodega Bay	Seagrass sediment	2015	LIZL00000000.1	162	96.546
	MOR2	Morocco: Legzira	Shore seawater	2014	LNRE00000000.1	63	586.143
	MARg	Spain: Marbella	Shore seawater	2013	LNRG00000000.1	74	591.208
	MOR1	Morocco: Legzira	Shore seawater	2014	LNRF00000000.1	55	425.923
	NCCB 53037	Unknown	Not applicable	Unknown	LNQX00000000.1	85	290.732
	MARo	Spain: Marbella	Shore seawater	2013	LNRH00000000.1	57	1,006,733
	MARa	Spain: Marbella	Shore seawater	2013	LNRO00000000.1	87	392.356
	10N.286.45.B3	USA: Massachusetts	Marine environmental sample	2013	MCWL00000000	92	85.009
	10N.286.45.F12	USA: Massachusetts	Marine environmental sample	2013	MCWA00000000	185	75.241
	10N.286.45.F1	USA: Massachusetts	Marine environmental sample	2013	MCVZ00000000	230	38.465
	10N.286.52.F10	USA: Massachusetts	Marine environmental sample	2013	MCTR00000000	56	177.027	Yes	No
	10N.286.52.C6	USA: Massachusetts	Marine environmental sample	2013	MCTU00000000	143	78.769
	10N.286.49.F1	USA: Massachusetts	Marine environmental sample	2013	MCUN00000000	54	298.652
	10N.286.51.F2	USA: Massachusetts	Marine environmental sample	2013	MCUB00000000	158	71.361
	10N.286.52.B4	USA: Massachusetts	Marine environmental sample	2013	MCUA00000000	171	99.714
	10N.286.46.A4	USA: Massachusetts	Marine environmental sample	2013	MCVV00000000	251	45.998
	10N.286.46.C9	USA: Massachusetts	Marine environmental sample	2013	MCVP00000000	76	123.412
	10N.286.52.E3	USA: Massachusetts	Marine environmental sample	2013	MCTS00000000	265	25.748
	10N.286.54.F3	USA: Massachusetts	Marine environmental sample	2013	MCSW00000000	232	56.761
	10N.222.46.C2	USA: Massachusetts	Marine environmental sample	2013	MDBT00000000	162	80.661
	10N.261.48.B7	USA: Massachusetts	Marine environmental sample	2013	MCZE00000000	77	147.737
	10N.261.48.B5	USA: Massachusetts	Marine environmental sample	2013	MCZF00000000	300	37.519
	10N.261.45.A2	USA: Massachusetts	Marine environmental sample	2013	MDAJ00000000	69	165.206
	10N.222.54.F7	USA: Massachusetts	Marine environmental sample	2013	MDAO00000000	99	182.771
	10N.222.51.F9	USA: Massachusetts	Marine environmental sample	2013	MDAY00000000	90	159.806
	10N.222.51.B4	USA: Massachusetts	Marine environmental sample	2013	MDBE00000000	94	102.261
	10N.222.51.F8	USA: Massachusetts	Marine environmental sample	2013	MDAZ00000000	93	212.655	Yes	No
	10N.222.45.C6	USA: Massachusetts	Marine environmental sample	2013	MDBY00000000	166	78.674
	10N.222.46.B6	USA: Massachusetts	Marine environmental sample	2013	MDBU00000000	179	63.057
	10N.222.46.E1	USA: Massachusetts	Marine environmental sample	2013	MDBR00000000	165	78.674
	10N.222.46.A6	USA: Massachusetts	Marine environmental sample	2013	MDBW00000000	170	82.991
	10N.222.46.B1	USA: Massachusetts	Marine environmental sample	2013	MDBV00000000	168	100.334
	10N.222.49.C7	USA: Massachusetts	Marine environmental sample	2013	MDBK00000000	172	82.992
	10N.286.48.F2	USA: Massachusetts	Marine environmental sample	2013	MCVC00000000	93	86.828
	10N.261.55.E11	USA: Massachusetts	Marine environmental sample	2013	MCWU00000000	85	114.071	Yes	No
	10N.286.45.A10	USA: Massachusetts	Marine environmental sample	2013	MCWO00000000	261	32.651
	10N.261.52.F2	USA: Massachusetts	Marine environmental sample	2013	MCXP00000000	80	157.064
	10N.261.54.F5	USA: Massachusetts	Marine environmental sample	2013	MCXB00000000	293	35.542
	10N.261.54.E12	USA: Massachusetts	Marine environmental sample	2013	MCXD00000000	169	56.633
	10N.261.54.A1	USA: Massachusetts	Marine environmental sample	2013	MCXK00000000	122	78.663
	10N.261.49.A1	USA: Massachusetts	Marine environmental sample	2013	MCYX00000000	251	68.449
	10N.261.46.B10	USA: Massachusetts	Marine environmental sample	2013	MCZS00000000	228	46.008	Yes	No
	10N.261.46.E9	USA: Massachusetts	Marine environmental sample	2013	MCZM00000000	113	141.411
	10N.261.45.E8	USA: Massachusetts	Marine environmental sample	2013	MCZX00000000	289	57.673
	10N.261.49.C11	USA: Massachusetts	Marine environmental sample	2013	MCYV00000000	110	92.662
	10N.222.52.F3	USA: Massachusetts	Marine environmental sample	2013	MDAS00000000	103	126.037
	10N.222.52.A7	USA: Massachusetts	Marine environmental sample	2013	MDAX00000000	62	171.364
	10N.222.45.F4	USA: Massachusetts	Marine environmental sample	2013	MKKM00000000	85	124.605	Yes	No
	10N.222.49.A2	USA: Massachusetts	Marine environmental sample	2013	Uncharacterizated	243	96.189	Yes	No
	10N.261.48.A12	USA: Massachusetts	Marine environmental sample	2013	Uncharacterizated	270	54.912	Yes	No
	10N.261.51.B2	USA: Massachusetts	Marine environmental sample	2013	Uncharacterizated	298	78.74	Yes	No
	10N.261.55.E2	USA: Massachusetts	Marine environmental sample	2013	Uncharacterizated	113	170.839	Yes	No
	10N.286.49.A7	USA: Massachusetts	Marine environmental sample	2013	Uncharacterizated	79	199.606	Yes	No
	10N.286.49.B6	USA: Massachusetts	Marine environmental sample	2013	Uncharacterizated	112	107.702	Yes	No
	10N.286.51.F11	USA: Massachusetts	Marine environmental sample	2013	Uncharacterizated	105	180.813	Yes	No
Vibrio tasmaniensis	LGP32	France	Mortalities in oysters	2001	FM954972.2/FM954973.2	Complete	Complete
	1F-267	USA: Massachusetts	Marine environmental sample	2006	AJZO00000000.2	275	41.397	Yes	No
	1F-155	USA: Massachusetts	Marine environmental sample	2006	AJZN00000000.2	299	35.181
	1F-187	USA: Massachusetts	Marine environmental sample	2006	AJZM00000000.2	300	29.664
	5F-79	USA: Massachusetts	Marine environmental sample	2006	AJZP00000000.1	300	56.225
	ZS-17	USA: Massachusetts	Marine environmental sample	2006	AJZQ00000000.2	141	94.767
	10N.222.51.A7	USA: Massachusetts	Marine environmental sample	2013	MDBG00000000	236	59.717
	10N.222.48.A2	USA: Massachusetts	Marine environmental sample	2013	MDBP00000000	123	151.744
	10N.261.52.A6	USA: Massachusetts	Marine environmental sample	2013	MCYC00000000	138	76.952
	10N.261.51.E11	USA: Massachusetts	Marine environmental sample	2013	MCYJ00000000	129	77.502
	10N.222.52.F8	USA: Massachusetts	Marine environmental sample	2013	Uncharacterizated	286	20.021	Yes	No
	10N.261.45.A4	USA: Massachusetts	Marine environmental sample	2013	Uncharacterizated	304	87.663	Yes	No
	10N.261.46.B5	USA: Massachusetts	Marine environmental sample	2013	Uncharacterizated	58	288.153	Yes	No
	10N.261.48.B3	USA: Massachusetts	Marine environmental sample	2013	Uncharacterizated	169	83.081	Yes	No
	10N.261.49.A5	USA: Massachusetts	Marine environmental sample	2013	Uncharacterizated	239	77.317	Yes	No
	10N.261.52.B2	USA: Massachusetts	Marine environmental sample	2013	Uncharacterizated	54	366.983	Yes	No
	10N.261.52.F11	USA: Massachusetts	Marine environmental sample	2013	Uncharacterizated	93	262.504	Yes	No
	10N.261.54.E4	USA: Massachusetts	Marine environmental sample	2013	Uncharacterizated	93	137.23	Yes	No
	10N.261.55.A12	USA: Massachusetts	Marine environmental sample	2013	Uncharacterizated	69	198.543	Yes	No
	10N.286.45.E9	USA: Massachusetts	Marine environmental sample	2013	Uncharacterizated	185	74.022	Yes	No
	10N.286.46.E8	USA: Massachusetts	Marine environmental sample	2013	Uncharacterizated	72	326.73	Yes	No
	10N.286.49.E1	USA: Massachusetts	Marine environmental sample	2013	Uncharacterizated	293	67.634	Yes	No
	10N.286.52.B12	USA: Massachusetts	Marine environmental sample	2013	Uncharacterizated	299	25.621	Yes	No
	10N.286.52.B5	USA: Massachusetts	Marine environmental sample	2013	Uncharacterizated	65	383.741	Yes	No
Vibrio tubiashii	ATCC 19109	Unknown	Larvae from hard clams	Unknown	CP009354.1/CP009355.1	Complete	Complete
	NCIMB 1337	Unknown	Oyster spat from moribund oyster	Unknown	AHHF00000000.1	125	90.237
	T33	Malaysia	Marine environmental sample	2014	JRWQ00000000.1	46	410.629
Vibrio variabilis	T01	Malaysia	Marine environmental sample	2014	JRWM00000000.1	83	293.311
	JCM 19239	Japan	Not applicable	Unknown	BBMS00000000.1	208	55.553
Vibrio vulnificus	YJ016	Taiwan	Clinical isolate	Unknown	BA000037.2/BA000038.2	Complete	Complete
	CMCP6	Unknown	Clinical isolate	Unknown	AE016795.3/AE016796.3	Complete	Complete
	MO6-24/O	South Korea	Patient with septicemia	Unknown	CP002469.1/CP002470.1	Complete	Complete
	93U204	Taiwan: Kaohsiung	Tilapia aquaculture farm, brackish water	2004	CP009261.1/CP009262.1	Complete	Complete
	FORC_009	South Korea: Masan	Human stool sample	2008	CP009984.1/CP009985.1	Complete	Complete
	ATL 6-1306	USA	Human with Vibrio infection	Unknown	CP014048.1/CP014049.1	Complete	Complete	Yes	No
	VVyb1(BT3)	Israel	Tilapia fish	2004	CM001799.1/CM001800.1	Complete	Complete
	JY1305	USA	Oyster	Unknown	AFSW00000000.1	153	237.659
	E64MW	USA	Marine environmental sample	Unknown	AFSX00000000.1	269	69.696
	ATCC 27562	USA: Florida	Marine environmental sample	1994	CP012882.1/CP012881.1	Complete	Complete
	B2	China: Jiaxing	Human blood	2010	AMQR00000000.1	193	109.071
	BAA87	Israel: Afula	Human wound infection	1996	JDSE00000000.1	218	52.211
	VV4-03	Israel	Human wound infection	2003	JQDV00000000.1	299	57.166
	VV9-09	Israel	Human blood septicemia	2009	JQDW00000000.1	288	54.238
	491771	Israel	Human blood septicemia	1997	JQDU00000000.1	242	57.095
	101/4	Israel	Tilapia	1997	JQDT00000000.1	267	506.351
	2322	Israel	Marine environmental sample	1997	JQDS00000000.1	312	324.391	Yes	No
	ATCC 33147	Japan	Fish vibriosis	1979	JRQR00000000.1	281	68.678
	99-796 DP-E7	USA: Florida	Oyster	1998	JSWN00000000.1	143	235.312	Yes	No
	99-578 DP-B1	USA: Louisiana	Oyster	1998	JSVD00000000.1	136	210.081	Yes	No
	ATL 6-1306	USA: Florida	Human with Vibrio infection	1996	CP014048.1/CP014049.1	Complete	Complete
	ATL 71503	USA: Florida	Human with Vibrio infection	1996	JSWP00000000.1	126	227.539	Yes	No
	SC9613	South Korea	seafood (crab)	2011	JZER00000000.1	140	238.112	Yes	No
	NV1	Taiwan	Marine environmental sample	2011	JZET00000000.1	110	254.007
	SC9740	South Korea	Marine environmental sample	2011	JZEP00000000.1	118	319.216
	CG64	Taiwan	Marine environmental sample	2011	JZEU00000000.1	144	133.363
	SC9729	South Korea	Marine environmental sample	2011	JZEQ00000000.1	134	159.906	Yes	No
	SC9761	South Korea	Oyster	2011	JZEO00000000.1	59	450.504
	SC9794	South Korea	Tidal mudflat	2011	JZEN00000000.1	105	161.483	Yes	No
	NV22	Taiwan	Marine environmental sample	2011	JZES00000000.1	177	135.778
	SC9629	South Korea	Seafood	2011	JYGG00000000.1	140	194.183	Yes	No
	CladeA-yb158	Israel	Tilapia	2005	LBNN00000000.1	76	543.331
	V252	Israel	Human wound infection	2004	LIIO00000000.1	220	205.385
	ATCC 43382	USA: FL	Marine environmental sample	Unknown	LOSI00000000.1	2	3,224,197	Yes	No
	ATCC 29306	England	Marine environmental sample	Unknown	LORY00000000.1	3	3,257,567	Yes	No
	ATCC 29307	USA	Marine environmental sample	Unknown	LOSH00000000.1	4	3,260,680	Yes	No
	JY1701	USA	Marine environmental sample	Unknown	AFSY00000000.1	300	36.756	Yes	No
Vibrio xuii	DSM 17185	China:Dahua	Shrimp culture water	1995	LHPK00000000.1	273	276.956

## Sheet: Phages
Phage	Host	Origin	Year	Size (bp)	Accession number
CTX	Vibrio cholerae strain KMN002	Unknown	1996	10.638	HQ224500.1
VFJ	Vibrio cholerae strain ICDC-4470	Unknown	2012	8.555	KC357596.1
VCY-phi	Vibrio cholerae strains 10E09PW02	USA, MA	2011	7.103	JN848801.1
VEJphi	Vibrio cholerae strain MO45	India	2010	6.849	FJ904927
KSF1	Vibrio cholerae strain 55V71	Bangladesh	2005	7.107	AY714348.1
VSK	Vibrio cholerae O139	India	2001	6.882	AF453500.3
VGJphi	Vibrio cholerae strain SG25-1	India	2003	7.542	AY242528.1
fs1	Vibrio cholerae strain A1-4450	Unknown	1997	6.341	NC_004306.1
fs2	Vibrio cholerae strain MDO14	Unknown	1998	8.651	AB002632.1
Vf12	Vibrio parahaemolyticusstrain Vp12	Unknown	1998	7.965	AB012574.1
Vf33	Vibrio parahaemolyticusstrain Vp33	Unknown	1998	7.965	AB012573.1
VfO4K68	Vibrio parahaemolyticus strain O4:K68	Japan	2002	6.891	AB043679.1
VfO3K6	Vibrio parahaemolyticus strain O3:K6	Japan	2000	8.784	AB043678.1
