# Supplementary material for: Widespread distribution of prophage-encoded virulence factors in marine Vibrio communities
Source: Sci Rep. 2018 Jul 2;8:9973. doi: 10.1038/s41598-018-28326-9 (PMC6028584; doi:10.1038/s41598-018-28326-9)
Supplement: Supplementary file 2 — Supplementary 2 [file 41598_2018_28326_MOESM2_ESM.xlsx]

## Sheet: Virulence factors
		Widespread distribution of prophage-encoded virulence factors in marine Vibrio communities
		Daniel Castillo1, Kathryn Kauffman2, Fatima Hussain2, Panos Kalatzis1, Nanna Rørbo1, Martin Polz2, Mathias Middelboe1*
		1. Marine Biological Section, University of Copenhagen, Strandpromenaden 5, DK-3000, Helsingør, Denmark.
2.	Department of Civil and Environmental Engineering, Massachusetts Institute of Technology, 77 Massachusetts Avenue, Cambridge, MA, 02139, USA.
Table 2S	Distribution of key genes into Vibrio prophage-like elements
Function	Vibrio specie	Strain	Gene tag	Prophage status	E-value	Prophage number
Aerolysin	Vibrio splendidus	10N.286.51.F11	OMO23513	Complete	3.56e-110	P1
Collagenase	Vibrio sp	10N.261.49.A11	WP_054543366.1	Complete	0	P4
	Vibrio harveyi	CAIM463	WP_047516740.1	Complete	0	P3
	Vibrio parahaemolyticus	970107	ETJ85755.1	Complete	1.86e-177	P1
		S152	WP_102589922.1	Complete	1.53e-127	P2
		CFSAN007448	WP_083135778.1	Questionable	7.00e-70	P1
Lysophospholipase L2	Vibrio anguillarum	DTU12	AQM01170.1	Incomplete	0	P4
	Vibrio parahaemolyticus	NCKU_CV_CHN	WP_025818868.1	Complete	2.23e-134	P4
		S055	WP_086584851.1	Complete	3.68e-134	P3
		S151	WP_025638379.1	Complete	6.03e-134	P2
	Vibrio sp	10N.222.51.A11	WP_102549310.1	Incomplete	3.35e-121	P5
	Vibrio caribbeanicus	ATCC BAA 2122	WP_009602406.1	Incomplete	3.04e-96	P1
	Vibrio azureus	NBRC 104587	GAD78150.1	Incomplete	3.90e-05	P6
Lysophospholipase III	Vibrio splendidus	10N.261.45.A8	WP_102457424.1	Complete	0	P1
		10N.286.45.A10	PMJ85308.1	Incomplete	0	P1
Phospholipase C	Vibrio lentus	10N.286.45.B8	PME49055.1	Incomplete	3.35e-14	P1
Agglutination	Vibrio breoganii	10N.222.49.B7	WP_102321729.1	Incomplete	0	P4
		10N.222.51.A4	WP_017027037.1	Incomplete	0	P1
		10N.222.51.E3	WP_102334943.1	Incomplete	0	P3
		10N.222.52.B8	WP_102488786.1	Incomplete	0	P2
		10N.222.52.C10	WP_065599584.1	Incomplete	0	P1
		10N.261.48.C6	WP_102555571.1	Questionable	0	P1
		10N.261.52.F5	WP_102359572.1	Incomplete	0	P1
		10N.286.51.A6	WP_102443296.1	Incomplete	0	P3
	Vibrio lentus	10N.261.48.C5	WP_102558763.1	Incomplete	2.45e-161	P6
	Vibrio parahaemolyticus	50	WP_072828449.1	Complete	0	P2
		Peru-288	EFO35639.1	Complete	0	P3
		S136	OOQ74003.1	Incomplete	0	P1
	Vibrio campbellii	200612B	WP_086015309.1	Incomplete	0	P1
	Vibrio cholerae	103	WP_000951431.1	Complete	0	P1
	Vibrio hepatarious	DSM19134	WP_053410520.1	Incomplete	0	P6
	Vibrio tubiashii	ATCC 19106	WP_004743850.1	Questionable	0	P8
	Vibrio splendidus	ATCC_33789	WP_004742443.1	Complete	3.62e-19	P5
	Vibrio sp	10N.222.46.E9	WP_102334943.1	Incomplete	0	P1
		10N.222.49.A3	WP_017096715.1	Incomplete	0	P3
		10N.222.49.C8	PMG40593.1	Incomplete	0	P1
		10N.261.45.B9	PMG95954.1	Incomplete	0	P1
		10N.261.48.E5	PMM10402.1	Incomplete	0	P2
		10N.261.51.B5	WP_102321729.1	Incomplete	0	P2
		10N.261.52.B12	PMF89038.1	Incomplete	0	P2
		10N.261.52.C8	PMK53557.1	Incomplete	0	P3
		10N.261.52.C10	OEF87098.1	Incomplete	0	P2
		10N.286.46.B6	KNH13400.1	Incomplete	0	P2
		10N.286.49.B12	PMO66411.1	Incomplete	0	P3
		10N.286.51.F4	WP_061016515.1	Questionable	4.86e-95	P3
		10N.286.46.A8	WP_017102956.1	Incomplete	4.35e-13	P2
Hemolysin	Vibrio parahaemolyticus	S110	WP_029805549.1	Incomplete	0	P2
		V110	WP_023624881.1	Questionable	0	P3
		S030	OOX34250.1	Incomplete	1.31e-93	P2
	Vibrio cholerae	H1	WP_000953509.1	Questionable	0	P1
RTXA	Vibrio splendidus	10N.286.46.C9	WP_102568595.1	Complete	0	P1
	Vibrio cholerae	254_93	KFD97662.1	Questionable	0	P1
		2012Env_2	WP_033928469.1	Complete	0	P1
		4646	KUY45053.1	Complete	0	P3
		4662	CSB02625.1	Questionable	0	P2
		2012Env_32	WP_033932563.1	Complete	0	P1
		2010EL-1786	WP_088126022.1	Complete	0	P2
		IEC224	WP_103821968.1	Complete	0	P1
		N16961	EAZ77024.1	Complete	0	P1
		A4	POS89814.1	Questionable	0	P1
		A6	WP_080484973.1	Complete	0	P1
		A10	EET92301.1	Questionable	0	P2
		A22	WP_084969223.1	Complete	0	P1
		A31	WP_080485052.1	Complete	0	P1
		A32	WP_080004491.1	Questionable	0	P1
		A131	CSA90405.1	Complete	0	P2
		A152	CSE06540.1	Questionable	0	P2
		A487(1)	AFC58227.1	Complete	0	P1
		A488(1)	EAZ74142.1	Complete	0	P2
		A488(2)	WP_080370690.1	Questionable	0	P2
		AG_7404	WP_080368211.1	Complete	0	P1
		CIRS101	WP_082243749.1	Complete	0	P2
		CP1038(11)	WP_080485234.1	Complete	0	P2
		CP1048(21)	WP_080314558.1	Complete	0	P2
		E306	WP_074923878.1	Complete	0	P1
		EC_0009	WP_001881197.1	Complete	0	P3
		EDC_020	WP_010895441.1	Complete	0	P1
		EM_1542	KFZ35468.1	Complete	0	P3
		EM_1543	CSD20902.1	Complete	0	P1
		EM_1626	CRZ40545.1	Complete	0	P1
		EM_1652A	KNH50739.1	Complete	0	P1
		EM_1654	CSB02625.1	Complete	0	P1
		EM_1690	KEH06045.1	Complete	0	P2
		EM_1690A	EKL09600.1	Complete	0	P1
		EM_1536	CSA93132.1	Complete	0	P1
		EM_1546	WP_080098828.1	Complete	0	P3
		EM_1676A	CRZ43668.1	Complete	0	P2
		EM_1727	CSD89125.1	Complete	0	P1
		GP145	WP_080369944.1	Questionable	0	P1
		H1	WP_080368171.1	Complete	0	P4
		HC_7A1	EJH63941.1	Complete	0	P3
		HC_20A2	AVA30151.1	Complete	0	P1
		HC_46A1	ORP51614.1	Complete	0	P3
		HC_81A1	WP_080485052.1	Complete	0	P3
		HC_23A1	AKB02757.1	Complete	0	P2
		HC_43A1	AVA30146.1	Complete	0	P2
		HC_49A2	CSD75728.1	Questionable	0	P3
		HC_61A1	WP_001903713.1	Complete	0	P3
		HCUF01	WP_095473922.1	Complete	0	P2
		HE_25	OEC32420.1	Complete	0	P3
		MBN17	OFJ33772.1	Complete	0	P2
		MO10	WP_080386998.1	Complete	0	P1
		MZO_2	SNC55877.1	Questionable	0	P1
		MZO_3	WP_088127528.1	Complete	0	P1
		NCTC_8457	WP_080285793.1	Complete	0	P2
		Nep_21106	KQA38684.1	Complete	0	P3
		Nep_21113	WP_080285793.1	Complete	0	P2
		NHCC_04	WP_080391464.1	Complete	0	P1
		NHCC_05	AVA30145.1	Complete	0	P1
		NHCC_011	KQA49489.1	Complete	0	P1
		NHCC_019	WP_080371456.1	Complete	0	P2
		NHCC_042	WP_080389366.1	Complete	0	P1
		NHCC_048	WP_080342409.1	Complete	0	P2
		NHCC_068	WP_080482733.1	Complete	0	P1
		NHCC_078	KQA49489.1	Complete	0	P2
		NHCC_079	WP_080284211.1	Complete	0	P2
		NHCC_080	WP_080371705.1	Complete	0	P1
		NHCC_081	WP_095471385.1	Complete	0	P1
		NHCC_083	WP_095478240.1	Complete	0	P1
		NHCC_006C	WP_095461993.1	Complete	0	P2
		NHCC_008D	WP_080098828.1	Questionable	0	P2
		NHCM_01	CFW18557.1	Complete	0	P1
		NHCM_02	WP_076025205.1	Complete	0	P1
		NHCM_04	OLZ27947.1	Complete	0	P1
		NHCM_06	WP_080376189.1	Complete	0	P1
		NHCM_012	WP_080479443.1	Complete	0	P1
		NHCM_016A	AOY47189.1	Complete	0	P2
		NHCM_033	WP_088131774.1	Complete	0	P2
		NHCM_037	WP_080266188.1	Complete	0	P2
		NHCM_043	KHE23363.1	Complete	0	P1
		NHCM_044	WP_001897361.1	Complete	0	P1
		NHCM_045	CSC75248.1	Complete	0	P1
		NHCM_047	CSA57721.1	Complete	0	P1
		NHCM_048	CSA93132.1	Complete	0	P2
		NHCM_053	CRZ43668.1	Complete	0	P2
		NHCM_054	WP_080368171.1	Complete	0	P2
		PCS_023	WP_080369944.1	Complete	0	P2
		PRL64	CSD89125.1	Complete	0	P3
		RC9	WP_080281663.1	Complete	0	P1
		V52	CSB02625.1	Complete	0	P1
		YB2A06	KQA38684.1	Complete	0	P2
		YB2G01	KQA42622.1	Complete	0	P1
		YB4C07	KQA57784.1	Complete	0	P3
		YB1G06	KQA73004.1	Complete	0	P2
		YB3B05	KQA78313.1	Questionable	0	P3
		YB3G04	PAR68607.1	Complete	0	P1
		YB4G06	PAR71354.1	Questionable	0	P2
		YB4H02	KNH55080.1	Complete	0	P1
		YB8E08	KQA49489.1	Questionable	0	P3
Chondroitin AC lyase	Vibrio sp	10N.222.51.A6	WP_102257334.1	Questionable	2.30e-56	P2
	Vibrio coralliilyticus	P1	WP_019274357.1	Questionable	5.68e-04	P1

## Sheet: Antibiotic resistance
Function	Vibrio specie	Strain	Gene tag	Prophage status	E-value	Prophage number
Aminoglycoside_O-phosphotransferase_APH(6)	Vibrio cholerae	NHCC_010F	WP_054103864.1	Complete	0	P3
		HC_77A1	ELT26179.1	Complete	0	P3
		EDC_020	CSD53160.1	Complete	0	P1
Type B chloramphenicol O-acetyltransferase	Vibrio sp	10N.222.51.A6	WP_009845532.1	Questionable	2.21e-140	P2
		10N.261.54.C6	WP_102540977.1	Complete	1.51e-133	P1
	Vibrio parahaemolyticus	S142	WP_025516497.1	Complete	2.29e-40	P5
		VP551	WP_005464860.1	Incomplete	5.14e-40	P1
	Vibrio cholerae	MO10	EET24623.1	Incomplete	5.73e-40	P4
		MBN17	WP_001009012.1	Incomplete	4.11e-40	P3
		INDRE_911	WP_001009013.1	Incomplete	5.79e-40	P4
		HC_49A2	KOY88459.1	Incomplete	5.78e-40	P1
		HC_20A2	KOY88500.1	Incomplete	5.79e-40	P4
		CP1033(6)	KOY90488.1	Incomplete	5.77e-40	P1
		A488(1)	KOY96236.1	Questionable	4.18e-40	P3
		A155	OFJ22159.1	Questionable	4.95e-40	P3
		2010EL-1786	OAE86360.1	Incomplete	5.79e-40	P4
		7687	OQM84113.1	Incomplete	4.74e-40	P3
		4600	OQM85844.1	Incomplete	4.28e-40	P3
		4538	OQM89038.1	Questionable	3.87e-40	P3
		A111	OQN29493.1	Questionable	2.95e-35	P4
		MBRN14	ORP34850.1	Questionable	3.37e-22	P2
		A50	ORP50573.1	Complete	2.29e-10	P2
	Vibrio harveyi	CAIM463	WP_017817224.1	Incomplete	7.96e-11	P1
	Vibrio owensii	47666	WP_054824198.1	Incomplete	2.22e-10	P2
	Vibrio hyugaensis	100512A	WP_045398636.1	Incomplete	1.95e-10	P2
		090810a	WP_045497471.1	Incomplete	1.95e-10	P3
Streptomycin_3-adenylyltransferase	Vibrio cholerae	HC_78A1	WP_054104065.1	Complete	0	P1
		HC_60A1	ABU88965.1	Complete	0	P1
		HC_59A1	WP_054104065.1	Questionable	0	P2
		HC_50A1	BAE66663.1	Complete	0	P2
		116_17b	EAZ77748.1	Incomplete	1.56e-150	P7
Sulfonamide-resistant (DHPS)	Vibrio cholerae	6193	CSB04442.1	Questionable	2.58e-172	P4
		NHCC_006C	EKL00409.1	Complete	2.84e-172	P3
		Nep_21113	SB04442.1	Complete	1.94e-171	P3
		EM_1536	WP_033933304.1	Complete	2.02e-171	P1
		EM_1546	ACJ65220.1	Complete	5.35e-171	P1
		NHCC_010F	ACN50154.1	Complete	5.72e-171	P3
		HC_77A1	CSB03581.1	Complete	7.32e-171	P3
		HC_62B1	AKE50912.1	Complete	7.45e-171	P2
		EDC_020	WP_000259031.1	Complete	9.26e-171	P1
		HC_37A1	AAK64592.1	Complete	9.56e-171	P1
		HC_78A1	AAL59753.1	Complete	8.35e-50	P1
		HC_50A1	EGS45006.1	Complete	1.64e-49	P2
		HC_55C2	EKL04558.1	Complete	2.00e-49	P1
		HC_59B1	AKO74201.1	Complete	2.82e-49	P1
		HC_55A1	ELS87936.1	Complete	1.15e-48	P1
		HC_59A1	ELS98343.1	Complete	1.17e-48	P1
		HC_52A1	ELT01839.1	Complete	1.21e-48	P1
		HC_60A1	ELT12225.1	Complete	1.21e-48	P1
		HC_57A1	CSB56088.1	Complete	1.25e-48	P2
		HC_51A1	CSD13263.1	Complete	9.85e-39	P1
		V51	CSD96509.1	Incomplete	3.55e-38	P2
	Vibrio parahaemolyticus	S02	WP_060658227.1	Incomplete	5.76e-36	P7
		S027	WP_069515107.1	Incomplete	5.76e-36	P2
Bleomicyn resistance	Vibrio sp	JCM 18905	GAJ77678.1	Incomplete	4.47e-04	P4
		10N.261.54.E10	WP_102428813.1	Incomplete	8.54e-77	P7
		10N.261.51.A7	WP_102319755.1	Incomplete	1.62e-76	P7
		10N.222.49.A4	WP_009845599.1	Incomplete	1.96e-80	P3
		10N.222.54.E6	EAQ55364.1	Incomplete	5.93e-79	P2
		10N.222.54.A7	WP_004730199.1	Incomplete	1.62e-76	P1
		10N.222.51.F11	WP_102458194.1	Incomplete	2.07e-80	P2
		10N.222.51.F3	WP_012600386.1	Incomplete	2.07e-80	P2
		10N.222.51.F1	WP_102536378.1	Incomplete	2.07e-80	P1
		10N.222.51.B2	WP_017098371.1	Incomplete	2.07e-80	P2
		10N.222.51.A2	EAP93563.1	Incomplete	2.07e-80	P3
		10N.222.49.E5	PML99347.1	Incomplete	2.07e-80	P1
		10N.222.49.A10	WP_010428871.1	Incomplete	2.07e-80	P2
		10N.222.48.F8	WP_065678207.1	Incomplete	2.07e-80	P2
		10N.222.48.F6	WP_017082428.1	Incomplete	2.07e-80	P3
		10N.222.48.B1	WP_065105412.1	Incomplete	2.07e-80	P1
		10N.222.48.A8	WP_102571226.1	Incomplete	2.07e-80	P1
		10N.222.46.C11	WP_016769167.1	Incomplete	2.07e-80	P2
		10N.222.46.B3	WP_017079739.1	Incomplete	2.07e-80	P2
		10N.222.46.A3	WP_102541635.1	Incomplete	2.07e-80	P3
		10N.222.45.A8	WP_061023348.1	Incomplete	2.07e-80	P1
		10N.222.45.A3	WP_017093039.1	Incomplete	2.07e-80	P2
		10N.222.45.A2	WP_086050756.1	Incomplete	2.07e-80	P3
		10N.222.45.F7	WP_017094968.1	Incomplete	2.41e-80	P1
		10N.222.45.A5	WP_102442207.1	Incomplete	2.47e-80	P3
		10N.286.45.A12	WP_076645237.1	Incomplete	1.19e-79	P3
		10N.222.46.B7	WP_102481500.1	Incomplete	1.20e-79	P5
		10N.222.49.A3	WP_102326881.1	Incomplete	2.34e-79	P2
		10N.286.49.A3	WP_102363220.1	Incomplete	4.08e-79	P1
		10N.286.48.F9	WP_102312067.1	Incomplete	5.87e-79	P1
		10N.222.51.C11	WP_102495268.1	Incomplete	2.27e-78	P1
	Vibrio crassostreae	J2-9	CDT72700.1	Incomplete	2.44e-76	P1
		10N.261.51.A4	WP_048663370.1	Incomplete	5.93e-75	P2
		10N.286.51.E5	WP_105058022.1	Incomplete	1.38e-74	P6
		10N.222.55.A3	WP_017067620.1	Incomplete	5.79e-73	P8
		10N.222.54.C7	WP_017059537.1	Incomplete	5.92e-73	P2
		10N.222.51.C5	WP_059018900.1	Incomplete	9.25e-73	P3
		10N.222.52.C12	WP_048612956.1	Incomplete	1.05e-72	P2
		10N.261.52.F3	WP_102428813.1	Incomplete	1.20e-72	P1
		10N.222.51.E8	WP_102536378.1	Incomplete	1.26e-72	P3
		10N.222.48.A6	WP_050711838.1	Incomplete	1.32e-72	P2
	Vibrio splendidus	ATCC 33789	EGU38013.1	Complete	1.92e-72	P5
		10N.286.48.F2	WP_102442207.1	Complete	5.73e-79	P1
	Vibrio cholerae	BRV8	WP_000919371.1	Incomplete	1.41e-63	P1
		1587	WP_000919370.1	Incomplete	8.10e-63	P1
		2012Env_9	WP_000919378.1	Incomplete	3.42e-62	P4
	Vibrio mimicus	CAIM_1882	ERM52772.1	Incomplete	1.50e-62	P2
		CAIM_1883	ERM52965.1	Incomplete	1.50e-62	P2
	Vibrio fluvialis	3663	WP_044363371.1	Questionable	2.57e-61	P3
	Vibrio nigripulchritudo	Pon4	WP_022594264.1	Incomplete	4.69e-58	P1
	Vibrio tubiashii	ATCC 19109	AIW14719.1	Incomplete	4.23e-05	P4
	Vibrio lentus	10N.286.46.A11	WP_017094968.1	Incomplete	5.88e-79	P3
		10N.286.45.E6	PMN49070.1	Incomplete	5.93e-79	P1
	Vibrio tasmaniensis	10N.222.48.A2	WP_012600386.1	Complete	2.07e-80	P1
Camphor_resistance	Vibrio anguillarum	DTU9	ANJ24165.1	Incomplete	3.13e-65	P1
	Vibrio parahaemolyticus	S076	KIT54802.1	Complete	1.57e-92	P3
	Vibrio sp	10N.222.49.B4	CAV20366.1	Incomplete	1.27e-66	P3
		10N.286.52.B9	PNH97535.1	Incomplete	3.39e-28	P2
		10N.286.52.C2	PNH91540.1	Incomplete	3.39e-28	P6
		10N.286.51.B2	WP_102954552.1	Incomplete	3.39e-28	P3
		10N.286.48.B5	WP_100754116.1	Incomplete	3.39e-28	P2
		10N.286.48.A6	WP_000006442.1	Incomplete	3.76e-28	P1

## Sheet: Niche adaptation
Function	Vibrio specie	Strain	Gene tag	Prophage status	E-value	Prophage number
DrpA (natural transformation)	Vibrio crassostreae	9ZC13	WP_039840166.1	Incomplete	0	P5
	Vibrio owensii	47666	WP_017063988.1	Incomplete	1.48e-128	P3
	Vibrio caribbeanicus	T14	KHD25425.1	Incomplete	2.41e-59	P5
Dps (starvation protection)	Vibrio anguillarum	DTU12	AQP34863.1	Incomplete	2.20e-71	P4
	Vibrio parahaemolyticus	S058	WP_025793956.1	Incomplete	4.95e-64	P10
		S108	WP_005461991.1	Complete	5.62e-64	P1
		S150	OQK23525.1	Complete	6.67e-64	P2
		S108	WP_005461991.1	Complete	8.63e-28	P1
Arsenical resistance (Acr3)	Vibrio albensis	VL426	WP_001907791.1	Questionable	0	P2
	Vibrio cholerae	BRV8	WP_001929163.1	Incomplete	0	P1
		MZO_3	WP_001896401.1	Questionable	0	P2
		YB4B03	WP_057563522.1	Questionable	0	P2
		YB2G07	WP_001959228.1	Questionable	0	P2
		2012Env_9	WP_032476092.1	Incomplete	1.53e-69	P4
Mercury II reductase	Vibrio cholerae	HC_50A1	WP_001157002.1	Incomplete	0	P1
		HC_51A1	WP_001157001.1	Complete	0	P1
		HC_55A1	EKG65980.1	Questionable	0	P1
		HC_55B2	EKM00332.1	Complete	0	P1
		HC_57A1	ERP70934.1	Incomplete	0	P3
		HC_59A1	EKL19406.1	Questionable	0	P2
		HC_59B1	EKM00332.1	Complete	0	P1
		HC_60A1	EKL19406.1	Complete	0	P1
		HC_78A1	ELT19610.1	Complete	0	P1
	Vibrio sp	10N.286.55.E6	WP_016785411.1	Complete	3.39e-33	P1
	Vibrio cyclitrophicus	FF75	WP_102313127.1	Complete	3.39e-33	P2
	Vibrio parahaemolyticus	S161	KOH05971.1	Complete	5.15e-25	P2
		VP766	WP_080256970.1	Incomplete	6.39e-19	P1
		CFSAN007453	WP_080255536.1	Complete	8.39e-19	P1
		S171	WP_079879361.1	Complete	1.07e-18	P3
		NCKU_CV_CHN	WP_077345951.1	Complete	1.07e-18	P4
Tellurite resistance (TerB)	Vibrio parahaemolyticus	12310	WP_023667237.1	Incomplete	1.43e-75	P1
		0425-48	WP_005490066.1	Incomplete	1.63e-75	P2
		S056	ODX26334.1	Incomplete	1.68e-75	P1
		S063	OTV96820.1	Questionable	1.91e-75	P1
	Vibrio cholerae	A316	WP_000467314.1	Incomplete	6.09e-64	P2
		A184	CSB34400.1	Incomplete	6.25e-64	P1
		A232	CSC22307.1	Incomplete	6.37e-64	P1
		A180	CSB45528.1	Complete	6.94e-64	P1
		571_88	CSA41243.1	Complete	9.88e-64	P3
		1587	CSA00608.1	Questionable	2.66e-63	P4
	Vibrio vulnificus	M06240	CRZ44154.1	Complete	1.89e-89	P1
fur	Vibrio cholerae	GP8	WP_080115267.1	Complete	1.70e-05	P3
	Vibrio fischeri	5LC	CCN85496.1	Incomplete	2.40e-05	P1
	Vibrio lentus	10N.261.48.C5	WP_017107163.1	Complete	1.43e-07	P4
	Vibrio splendidus	10N.286.52.F10	WP_004735846.1	Incomplete	8.22e-05	P3

## Sheet: Enzymes
Function	Vibrio specie	Strain	Gene tag	Prophage status	E-value	Prophage number
Chitinase	Vibrio parahaemolyticus	1042-46	KIS79102.1	Incomplete	0	P4
		S130	EFO42244.1	Complete	0	P2
		S137	WP_089204019.1	Incomplete	4.87e-32	P1
	Vibrio crassostreae	ZF_91	CDT36763.1	Complete	0	P3
	Vibrio azureus	NBRC_104587	WP_021708355.1	Complete	2.90e-70	P1
	Vibrio cyclitrophicus	10N.286.52.C10	WP_102309098.1	Incomplete	9.00e-33	P2
DNAse (TatD)	Vibrio breoganii	10N.222.46.E9	WP_065209505.1	Incomplete	6.03e-173	P2
		10N.261.48.E4	WP_102430592.1	Incomplete	9.92e-172	P2
		10N.261.51.E10	PMP10330.1	Incomplete	9.92e-172	P1
		10N.286.51.F6	WP_102460747.1	Incomplete	1.73e-169	P1
	Vibrio cyclitrophicus	10N.286.45.E12	WP_016799537.1	Incomplete	7.21e-37	P2
	Vibrio sp	10N.286.54.F4	WP_016768254.1	Complete	3.05e-16	P1
	Vibrio alginolyticus	E0666	WP_064354270.1	Incomplete	1.43e-51	P3
	Vibrio fischeri	ZF 211	WP_017018309.1	Incomplete	1.34e-50	P2
	Vibrio vulnificus	1014	KFK52644.1	Complete	3.93e-22	P4
	Vibrio cholerae	TMA_21	WP_000497151.1	Complete	1.25e-18	P2
	Vibrio parahaemolyticus	S168	WP_025557315.1	Incomplete	1.89e-13	P6
Glutaredoxin 1	Vibrio parahaemolyticus	S161	WP_005459605.1	Complete	1.13e-48	P2
		S002	OUJ59928.1	Incomplete	1.98e-04	P3
	Vibrio metoecus	OP3H	WP_055029298.1	Incomplete	2.60e-10	P3
		YB5B06	KDO14376.1	Incomplete	2.63e-10	P5
		08_2459	KQA99039.1	Incomplete	2.96e-10	P8
		YB9D03	KQB06110.1	Incomplete	3.00e-10	P7
		07_2435	PAR41341.1	Incomplete	7.69e-10	P1
	Vibrio cholerae	490_93	CSB43596.1	Incomplete	9.34e-10	P10
		VCC19	CSC06684.1	Incomplete	9.36e-10	P4
		HE_16	EGR01510.1	Incomplete	9.37e-10	P4
	Vibrio vulnificus	NV1	WP_080537447.1	Incomplete	1.97e-09	P5
		SC9740	POB18907.1	Incomplete	6.63e-08	P5
	Vibrio tasmaniensis	5F_79	OBT22379.1	Incomplete	1.43e-07	P4
		10N.261.48.B3	WP_065111409.1	Complete	1.37e-07	P3
		10N.261.46.E4	OBS99307.1	Incomplete	1.74e-07	P4
	Vibrio sp	ECSMB14106	CDT09892.1	Incomplete	1.74e-07	P1
		N418	EGU35155.1	Incomplete	2.95e-06	P3
		ZOR0018	OXX74077.1	Incomplete	3.33e-06	P1
		10N.222.54.B6	CDT09892.1	Incomplete	1.36e-07	P3
		10N.286.48.E12	PMN07130.1	Incomplete	1.29e-07	P3
		10N.286.48.A12	PMN10010.1	Incomplete	1.29e-07	P5
		10N.286.49.A10	PMN10617.1	Incomplete	1.29e-07	P1
		10N.286.51.A12	PMN29928.1	Incomplete	1.29e-07	P1
	Vibrio breoganii	10N.261.52.A1	PML19546.1	Incomplete	3.33e-07	P2
		10N.261.48.E7	WP_017057982.1	Incomplete	4.63e-07	P5
		10N.286.52.A12	WP_048610727.1	Incomplete	7.78e-07	P1
		10N.286.51.A7	WP_017032392.1	Incomplete	1.06e-05	P4
	Vibrio owensii	ATCC 25919	WP_039840313.1	Incomplete	1.40e-06	P3
		47666	WP_038895473.1	Incomplete	1.40e-06	P4
	Vibrio harveyi	VHJR7	WP_047513810.1	Incomplete	2.94e-06	P1
		VH2	WP_050939052.1	Incomplete	3.01e-06	P5
		E385	WP_049537811.1	Incomplete	3.02e-06	P3
		VH5	WP_050939052.1	Incomplete	3.02e-06	P5
		CAIM1075	WP_005452412.1	Incomplete	3.02e-06	P5
		ATCC 14126	WP_010320515.1	Incomplete	7.97e-06	P5
	Vibrio ordalii	ATCC 33509	WP_017043734.1	Incomplete	3.32e-06	P6
		FS_238	OEE35117.1	Incomplete	3.33e-06	P1
	Vibrio anguillarum	DSM21597	WP_064626467.1	Incomplete	3.33e-06	P3
		T265	AQM04107.1	Incomplete	3.33e-06	P1
	Vibrio alginolyticus	E0666	WP_053307846.1	Incomplete	5.82e-06	P1
	Vibrio navarrensis	ATCC 51183	WP_039444999.1	Incomplete	1.47e-05	P9
		0053_83	WP_039427898.1	Incomplete	1.47e-05	P4
	Vibrio fischeri	ZF_21	WP_005419639.1	Incomplete	1.74e-05	P6
	Vibrio hyugaensis	090810a	WP_045397446.1	Incomplete	6.21e-05	P1
		100512A	WP_038865309.1	Incomplete	6.21e-05	P3
	Vibrio splendidus	10N.222.54.A3	PMI11979.1	Incomplete	1.29e-07	P1
	Vibrio lentus	10N.286.52.B7	WP_048610727.1	Incomplete	1.29e-07	P3
		10N.261.52.F12	PMG71233.1	Incomplete	1.29e-07	P2
		10N.261.48.A9	WP_102328275.1	Incomplete	1.29e-07	P4
		10N.261.45.C3	PMG71233.1	Incomplete	1.29e-07	P4
		10N.261.45.E12	PMK86310.1	Incomplete	1.29e-07	P4
		10N.261.55.B3	PML21314.1	Incomplete	1.29e-07	P3
		10N.286.48.A4	PMM24026.1	Incomplete	1.29e-07	P3
		10N.286.49.A12	PMM49813.1	Incomplete	1.29e-07	P5
Glutathione reductase	Vibrio cyclitrophicus	FF75	WP_102297480.1	Complete	6.71e-43	P2
		10N.286.55.E6	WP_016785411.1	Complete	6.70e-43	P1
	Vibrio cholerae	HC_50A1	EKG45365.1	Incomplete	2.55e-38	P1
		HC_57A1	EKG66059.1	Incomplete	2.56e-38	P3
		HC_59A1	EKM00332.1	Questionable	2.63e-38	P1
		HC_51A1	EKG45365.1	Complete	2.64e-38	P1
		HC_78A1	ELT19610.1	Complete	2.67e-38	P1
		HC_59B1	EKM00332.1	Complete	2.72e-38	P1
		HC_60A1	EKL19406.1	Complete	2.72e-38	P1
		HC_55B2	EKM00332.1	Complete	2.74e-38	P1
		HC_55A1	EKG66059.1	Questionable	5.31e-30	P1
	Vibrio parahaemolyticus	CFSAN007453	OKY45192.1	Complete	2.25e-36	P1
		S171	WP_071652463.1	Complete	2.74e-36	P3
		NCKU_CV_CHN	OKY45192.1	Complete	2.74e-36	P4
		S161	KOH05971.1	Complete	1.69e-34	P2
		VP766	WP_080256970.1	Incomplete	8.34e-34	P1
		VIP4-0443	ETT18594.1	Incomplete	2.05e-07	P3
	Vibrio sp	10N.286.49.F7	WP_004413035.1	Questionable	4.42e-05	P1
	Vibrio crassostreae	9CS106	WP_059021057.1	Incomplete	5.86e-05	P11
Katalase G (KatG)	Vibrio sp	DCR_1_4_2	WP_040993059.1	Incomplete	0	P4
Peptidoglycan/LPS-O-acetylase	Vibrio alginolyticus	EPGS	WP_053349595.1	Complete	4.42e-136	P1
	Vibrio harveyi	AOD131	WP_017191074.1	Complete	2.25e-113	P1
		ZJ0603	WP_017191074.1	Complete	2.34e-113	P2
	Vibrio cyclitrophicus	ZF14	WP_010436952.1	Complete	1.40e-05	P1
	Vibrio parahaemolyticus	970107	ETJ84986.1	Complete	3.45e-04	P2
	Vibrio sp	10N.261.55.A7	KFE23527.1	Complete	3.62e-118	P2
		10N.222.49.C9	WP_017067106.1	Complete	1.46e-58	P1
		10N.286.45.C10	WP_095467365.1	Incomplete	4.88e-55	P2
		10N.261.54.A7	WP_102404670.1	Incomplete	7.73e-46	P2
		10N.261.54.C6	WP_075989059.1	Incomplete	5.47e-05	P2
luxS	Vibrio cholerae	H1	WP_002043106.1	Questionable	1.55e-12	P2
